# Supplementary material for: [μ-N,N′-Bis(2-amino­eth­yl)ethane-1,2-diamine-κ4 N 1,N 1′:N 2,N 2′]bis­{[N,N′-bis­(2-amino­eth­yl)ethane-1,2-diamine-κ4 N,N′,N′′,N′′′]cadmium} tetra­kis­(perchlorate)
Source: Acta Crystallogr Sect E Struct Rep Online. 2012 Aug 4;68(Pt 9):m1153–4. doi: 10.1107/S1600536812033880 (PMC3435582; doi:10.1107/S1600536812033880)
Supplement: Supplementary file 2 [file e-68-m1153-Isup2.hkl]

#
# h,k,l, Fc-squared, Fo-squared, sigma(Fo-squared) and status flag
#
data_I
_shelx_title                             '   '
_shelx_refln_list_code                   4
_shelx_F_calc_maximum                    322.35
_exptl_crystal_F_000                     1076
_reflns_d_resolution_high                0.7236

loop_
 _symmetry_equiv_pos_as_xyz
 'x, y, z'
 '-x+1/2, y+1/2, -z+1/2'
 '-x, -y, -z'
 'x+1/2, -y+1/2, z+1/2'

_cell_length_a                           8.8056(2)
_cell_length_b                           15.0259(3)
_cell_length_c                           14.7516(3)
_cell_angle_alpha                        90
_cell_angle_beta                         95.4420(17)
_cell_angle_gamma                        90

_shelx_F_squared_multiplier              1.000

loop_
 _refln_index_h
 _refln_index_k
 _refln_index_l
 _refln_F_squared_calc
 _refln_F_squared_meas
 _refln_F_squared_sigma
 _refln_observed_status
   2   0   0  65902.90  60503.80    424.44 o
   4   0   0  13146.00  14682.80     85.23 o
   6   0   0      0.09      6.15      2.74 <
   8   0   0    732.51    808.51     14.54 o
  10   0   0   1578.75   1653.72     49.90 o
   2   1   0   1336.22   1494.96      9.68 o
   3   1   0   2701.09   2506.06     13.04 o
   4   1   0  23529.80  25122.00    102.06 o
   5   1   0   2518.01   2556.48     15.28 o
   6   1   0   9196.58   9641.76     42.36 o
   7   1   0     66.73     68.52      3.16 o
   8   1   0  14453.00  14856.50     91.53 o
   9   1   0     40.21     31.93      7.64 o
  10   1   0   1542.79   1589.41     40.07 o
  11   1   0      2.05     -7.72     13.55 <
   1   2   0   4461.48   3756.66     24.29 o
   2   2   0   7517.14   7558.19     38.01 o
   3   2   0   4592.77   5196.96     27.49 o
   4   2   0  15451.50  15836.20     66.68 o
   5   2   0   5382.75   5691.33     28.17 o
   6   2   0    993.91   1023.31     10.36 o
   7   2   0     58.31     69.27      4.05 o
   8   2   0    327.83    318.22      8.64 o
   9   2   0     12.95     10.07      4.81 <
  10   2   0   1256.99   1310.65     36.24 o
  11   2   0    546.02    506.55     30.05 o
   1   3   0   2977.08   3102.90     19.94 o
   2   3   0   3742.71   3662.20     19.69 o
   3   3   0   2193.31   2636.42     14.37 o
   4   3   0   6295.72   6285.27     31.03 o
   5   3   0   4992.46   5371.67     28.87 o
   6   3   0    947.16    865.73      9.33 o
   7   3   0   1784.94   1796.90     17.97 o
   8   3   0   1940.95   1893.23     23.03 o
   9   3   0   1136.24   1071.92     19.57 o
  10   3   0    408.40    341.82     19.32 o
  11   3   0    236.15    221.26     21.54 o
   0   4   0   3758.10   2880.06     33.62 o
   1   4   0  25420.20  26439.50    135.77 o
   2   4   0     90.56     87.75      2.55 o
   3   4   0   3256.31   3782.57     20.79 o
   4   4   0   5029.27   5132.32     26.47 o
   5   4   0    948.63   1116.56     11.11 o
   6   4   0    140.81    155.68      4.47 o
   7   4   0    219.38    251.07      7.07 o
   8   4   0    188.67    155.85      7.26 o
   9   4   0     44.51     44.66      6.22 o
  10   4   0    203.82    176.64     12.84 o
  11   4   0    399.60    332.40     25.52 o
   1   5   0     24.98     18.73      2.25 o
   2   5   0    752.57    532.30      6.38 o
   3   5   0   4406.10   4554.22     24.66 o
   4   5   0      9.04      6.30      1.80 o
   5   5   0   5482.77   5696.19     34.49 o
   6   5   0     67.95     60.16      3.35 o
   7   5   0   5601.21   5754.61     43.47 o
   8   5   0    144.35    128.14      7.14 o
   9   5   0   3866.16   3871.18     43.25 o
  10   5   0      0.99      1.55      8.25 <
  11   5   0    360.13    360.07     24.69 o
   0   6   0  11523.50  11338.30    112.33 o
   1   6   0  33333.70  33035.70    171.55 o
   2   6   0    326.88    346.57      5.78 o
   3   6   0  11063.00  11195.50     64.29 o
   4   6   0    160.35    167.32      4.09 o
   5   6   0   3524.41   3556.30     22.51 o
   6   6   0    491.49    534.99      8.83 o
   7   6   0    134.16    126.27      5.92 o
   8   6   0    124.05    118.72      6.39 o
   9   6   0    191.06    166.40      9.11 o
  10   6   0    194.72    218.74     14.01 o
  11   6   0   1561.39   1624.71     52.17 o
   1   7   0    825.95    715.26     10.26 o
   2   7   0   5094.36   4946.26     32.35 o
   3   7   0  19282.90  18054.30     94.23 o
   4   7   0      8.27      4.37      2.46 <
   5   7   0  14456.20  14424.30     67.17 o
   6   7   0   1413.78   1361.10     15.04 o
   7   7   0   5087.92   5270.10     49.07 o
   8   7   0     11.81     16.94      5.61 o
   9   7   0   1456.96   1558.49     28.11 o
  10   7   0    206.98    198.92     13.90 o
  11   7   0    386.98    409.27     27.47 o
   0   8   0     62.04     17.73      4.95 o
   1   8   0   6269.75   6460.29     48.44 o
   2   8   0   2531.49   2747.79     21.54 o
   3   8   0  12703.90  12763.80     69.95 o
   4   8   0    161.49    159.46      4.48 o
   5   8   0   3396.85   3555.16     24.53 o
   6   8   0    291.57    289.80      6.81 o
   7   8   0    107.09     84.68      7.42 o
   8   8   0    111.68    104.39     10.00 o
   9   8   0    830.69    851.77     21.08 o
  10   8   0    257.02    246.50     15.25 o
  11   8   0   1479.17   1574.72     75.36 o
   1   9   0     16.30     18.31      3.66 o
   2   9   0    204.55    234.77      6.01 o
   3   9   0   6796.49   7031.04     41.30 o
   4   9   0    344.87    300.90      6.30 o
   5   9   0   3675.71   3923.05     27.86 o
   6   9   0    735.29    793.26     11.98 o
   7   9   0   7864.38   8067.73     76.57 o
   8   9   0    606.90    576.09     19.46 o
   9   9   0   2251.10   2091.11     34.98 o
  10   9   0    230.35    177.78     15.87 o
   0  10   0   1366.19   1547.48     26.26 o
   1  10   0  11451.40  11621.30     71.85 o
   2  10   0    910.06   1129.54     13.16 o
   3  10   0   1331.95   1453.89     14.91 o
   4  10   0    111.49    103.06      4.47 o
   5  10   0    605.02    562.47      9.22 o
   6  10   0    732.21    669.62     11.41 o
   7  10   0    224.62    270.39     11.88 o
   8  10   0      2.18     -3.49      7.35 <
   9  10   0    122.64    119.39      9.94 o
  10  10   0    196.73    167.62     19.10 o
   1  11   0    178.75    181.84      7.64 o
   2  11   0   1946.42   1913.54     21.57 o
   3  11   0   1096.38   1137.38     14.99 o
   4  11   0   2175.38   2062.23     19.70 o
   5  11   0    804.58    772.63     13.23 o
   6  11   0    922.39    871.61     19.81 o
   7  11   0   1232.14   1244.80     24.90 o
   8  11   0    689.51    599.13     20.87 o
   9  11   0    664.78    721.36     23.97 o
  10  11   0    684.22    588.88     43.37 o
   0  12   0   4549.99   4639.21     80.48 o
   1  12   0    705.62    716.09     15.26 o
   2  12   0   4393.50   4410.31     38.05 o
   3  12   0     87.23     84.62      5.44 o
   4  12   0   3350.71   3300.78     31.74 o
   5  12   0   1644.32   1680.31     20.80 o
   6  12   0    664.40    706.83     18.60 o
   7  12   0     72.92     71.91      8.22 o
   8  12   0      0.78      4.39      7.36 <
   9  12   0      4.06     -5.43      9.15 <
   1  13   0     19.28     18.25      6.28 <
   2  13   0    669.91    679.41     13.80 o
   3  13   0   1539.51   1440.45     20.91 o
   4  13   0   3802.04   3749.15     38.19 o
   5  13   0     22.06     26.69      6.21 o
   6  13   0   4577.05   4670.40     55.18 o
   7  13   0    174.18    190.51     11.22 o
   8  13   0   2393.96   2582.31     46.84 o
   9  13   0     25.21     21.71     17.84 <
   0  14   0  16577.40  16719.40    221.21 o
   1  14   0   1343.74   1398.14     25.26 o
   2  14   0  12356.50  12459.70     96.94 o
   3  14   0    507.36    536.16     13.04 o
   4  14   0   1944.24   2008.23     29.57 o
   5  14   0      9.02     -0.89      5.91 <
   6  14   0      6.39     21.21      6.17 o
   7  14   0      5.81     -4.87      8.39 <
   8  14   0    516.72    613.09     49.60 o
   1  15   0    128.86    127.26      9.95 o
   2  15   0    440.70    438.33     15.02 o
   3  15   0   1215.25   1164.19     22.08 o
   4  15   0   2194.53   2301.33     33.08 o
   5  15   0    851.22    903.73     23.12 o
   6  15   0   3057.00   3166.77     46.63 o
   7  15   0    427.09    423.32     22.15 o
   0  16   0   2677.82   2762.79     66.95 o
   1  16   0    535.60    520.28     19.93 o
   2  16   0   2148.13   2243.90     42.03 o
   3  16   0    660.11    686.00     22.85 o
   4  16   0   1195.83   1239.52     27.72 o
   5  16   0    455.79    433.85     16.96 o
   6  16   0     49.90     39.11      9.10 o
   7  16   0    260.05    268.19     31.19 o
   1  17   0     49.81     49.57      8.83 o
   2  17   0    697.11    712.89     24.34 o
   3  17   0    602.03    571.01     21.73 o
   4  17   0   1211.06   1298.21     33.57 o
   5  17   0   1020.99    873.66     29.72 o
   6  17   0    879.69    888.28     37.10 o
   0  18   0    306.39    308.26     24.23 o
   1  18   0   1797.30   1744.73     39.16 o
   2  18   0    191.69    168.73     13.52 o
   3  18   0   1373.77   1309.04     30.26 o
   4  18   0    496.76    519.25     29.82 o
   5  18   0     93.03     76.66     16.28 o
   1  19   0    291.16    303.36     20.79 o
   2  19   0      2.54     14.53     11.29 <
   3  19   0     10.27     12.13     11.90 <
   4  19   0     24.73     -5.14     20.15 <
   2  20   0     38.52     -7.38     20.30 <
 -11   0   1   3926.09   4147.58    126.16 o
  -9   0   1   5247.66   5632.45     98.07 o
  -7   0   1   5071.10   5672.98     46.53 o
  -5   0   1   5713.23   6568.33     43.20 o
  -3   0   1    406.49    590.77      6.68 o
   3   0   1  16801.90  17080.30    102.08 o
   5   0   1  29892.40  31494.70    176.15 o
   7   0   1  13224.90  13665.70    107.21 o
   9   0   1    270.32    218.44     18.01 o
  11   0   1    422.93    625.81     48.68 o
 -11   1   1    157.57    142.96     18.85 o
 -10   1   1     55.48     70.09     13.77 o
  -9   1   1      2.74      3.47      4.99 <
  -8   1   1    135.42    132.99      4.48 o
  -7   1   1   3470.09   3576.29     22.60 o
  -6   1   1    567.31    618.56      6.49 o
  -5   1   1   9804.22  10504.30     46.72 o
  -4   1   1   4293.87   5017.04     24.15 o
  -3   1   1  47317.40  48067.40    188.43 o
  -2   1   1     47.17     62.52      1.49 o
  -1   1   1  40664.10  39678.50    434.52 o
   1   1   1  17208.60  19595.30    135.35 o
   2   1   1  33326.30  32630.70    205.30 o
   3   1   1   1525.14   1931.50     14.28 o
   4   1   1    738.63    599.62      6.89 o
   5   1   1    197.71    267.59      4.59 o
   6   1   1    707.01    766.03      7.83 o
   7   1   1   1065.81   1131.39     13.33 o
   8   1   1    551.54    538.59     12.91 o
   9   1   1   1087.35   1005.66     25.78 o
  10   1   1    785.37    856.49     25.50 o
  11   1   1   1334.14   1284.37     47.92 o
 -12   2   1     14.66     36.18     20.01 <
 -11   2   1   1979.43   2001.50     58.59 o
 -10   2   1     96.61     78.74     11.39 o
  -9   2   1   2625.70   2517.69     31.11 o
  -8   2   1   1161.21   1184.15     16.01 o
  -7   2   1   7447.73   7552.75     41.36 o
  -6   2   1   7539.84   7329.89     33.71 o
  -5   2   1   3907.86   3804.68     20.43 o
  -4   2   1   6497.63   6289.03     28.37 o
  -3   2   1   5730.83   6153.86     26.97 o
  -2   2   1  10483.50   9618.13     43.23 o
  -1   2   1  18585.60  18984.90    104.27 o
   0   2   1    692.77    835.61     11.41 o
   1   2   1  16390.30  17022.00    100.84 o
   2   2   1  12196.90  12939.50     85.16 o
   3   2   1  13984.60  14605.50     71.67 o
   4   2   1    898.12   1108.87     10.58 o
   5   2   1   4902.42   5237.68     30.76 o
   6   2   1    473.71    541.06      7.48 o
   7   2   1   2597.18   2729.91     24.25 o
   8   2   1    209.94    212.54      7.38 o
   9   2   1    652.73    602.32     20.01 o
  10   2   1   1003.88   1101.98     28.87 o
  11   2   1    197.12    220.88     22.11 o
 -11   3   1    596.06    695.59     34.87 o
 -10   3   1    719.65    780.18     23.38 o
  -9   3   1    258.41    213.29      9.17 o
  -8   3   1    264.36    281.98      8.19 o
  -7   3   1   1379.30   1399.53     13.06 o
  -6   3   1    784.54    975.97      9.67 o
  -5   3   1   2005.80   2080.62     14.16 o
  -4   3   1   1484.81   1356.12      8.86 o
  -3   3   1  10475.30  10922.10     47.02 o
  -2   3   1  19928.20  20604.90     89.28 o
  -1   3   1    260.27    247.47      3.42 o
   0   3   1  15774.70  16021.20    126.47 o
   1   3   1   5921.63   5902.26     40.92 o
   2   3   1  32016.90  31476.20    145.99 o
   3   3   1   4813.87   4617.88     26.68 o
   4   3   1     23.43     20.42      2.07 o
   5   3   1    386.95    349.10      5.73 o
   6   3   1      1.29      3.51      2.57 <
   7   3   1   1168.47   1172.69     14.98 o
   8   3   1    920.61    880.68     14.38 o
   9   3   1   2416.31   2456.63     29.59 o
  10   3   1   1294.93   1358.16     37.40 o
  11   3   1   1184.48   1215.41     46.88 o
 -11   4   1    127.08    104.12     15.76 o
 -10   4   1   2163.44   2209.82     41.07 o
  -9   4   1    949.99    898.00     18.26 o
  -8   4   1   5205.51   5198.79     38.98 o
  -7   4   1   5189.65   4996.35     36.33 o
  -6   4   1   2942.54   3248.94     19.81 o
  -5   4   1   3806.22   3760.86     21.28 o
  -4   4   1   1279.68   1239.37      9.22 o
  -3   4   1   5264.97   4713.28     22.42 o
  -2   4   1    482.85    395.81      4.38 o
  -1   4   1   3752.62   3248.40     19.47 o
   0   4   1    440.37    311.49      6.57 o
   1   4   1   1603.79   1707.65     15.88 o
   2   4   1   4481.47   4927.83     28.53 o
   3   4   1   6600.02   6717.84     35.22 o
   4   4   1  12223.30  11760.40     58.76 o
   5   4   1   3528.31   3454.39     22.21 o
   6   4   1  12154.30  12100.50     58.17 o
   7   4   1    155.90    194.45      6.99 o
   8   4   1   7292.33   7248.47     54.58 o
   9   4   1   1055.47   1089.08     20.51 o
  10   4   1    553.52    491.59     19.79 o
  11   4   1     91.89     90.85     22.50 o
 -11   5   1    568.80    573.10     25.57 o
 -10   5   1    443.88    386.54     17.45 o
  -9   5   1    194.62    207.95      9.69 o
  -8   5   1      7.77     14.29      3.83 o
  -7   5   1   1784.92   1606.71     18.61 o
  -6   5   1   3096.78   3172.36     20.74 o
  -5   5   1     61.17     47.05      2.74 o
  -4   5   1  11941.60  12112.00     53.62 o
  -3   5   1    604.29    537.04      5.45 o
  -2   5   1  22888.90  23903.50    108.52 o
  -1   5   1  12501.60  12562.40     65.10 o
   0   5   1  38242.40  39335.70    248.74 o
   1   5   1  15792.20  15534.60    103.00 o
   2   5   1   6417.82   7106.15     39.74 o
   3   5   1   1530.45   1426.86     11.87 o
   4   5   1    305.64    345.48      5.42 o
   5   5   1    903.80    910.14     10.81 o
   6   5   1      2.47      7.92      3.37 <
   7   5   1     90.83     96.77      5.43 o
   8   5   1    943.96    942.81     18.64 o
   9   5   1    174.76    154.27      8.93 o
  10   5   1   1031.10   1007.72     27.99 o
  11   5   1    485.51    542.38     31.03 o
 -11   6   1      2.87     -9.70     10.81 <
 -10   6   1   1857.32   1892.56     38.43 o
  -9   6   1    252.10    278.13     11.76 o
  -8   6   1   4676.19   4700.08     42.06 o
  -7   6   1    424.69    518.30     10.61 o
  -6   6   1   6082.23   6257.16     32.82 o
  -5   6   1   1088.69   1037.89     10.36 o
  -4   6   1    576.36    572.66      6.75 o
  -3   6   1   2350.12   2339.48     14.29 o
  -2   6   1    475.10    371.77      5.19 o
  -1   6   1   3882.06   3672.18     23.09 o
   0   6   1   2364.51   2214.20     22.13 o
   1   6   1     66.84     47.32      2.91 o
   2   6   1   4735.94   4793.65     29.33 o
   3   6   1    194.37    151.41      4.05 o
   4   6   1  12568.70  12998.10     67.25 o
   5   6   1   3368.48   3301.95     21.91 o
   6   6   1   3622.50   3974.56     30.02 o
   7   6   1   1403.80   1488.11     19.59 o
   8   6   1   1615.54   1595.13     30.75 o
   9   6   1    351.02    399.79     13.22 o
  10   6   1    132.41    137.08     12.15 o
  11   6   1    322.08    338.93     25.16 o
 -11   7   1      1.13      9.07     16.96 <
 -10   7   1     22.61     38.72      8.64 o
  -9   7   1    241.38    228.36     11.33 o
  -8   7   1   1928.62   1920.35     26.43 o
  -7   7   1     28.50     39.92      4.22 o
  -6   7   1   5423.05   5503.72     33.77 o
  -5   7   1     30.09     37.23      2.89 o
  -4   7   1  22806.90  22845.40    105.93 o
  -3   7   1    897.69    820.41      8.37 o
  -2   7   1  18639.10  19920.00    108.18 o
  -1   7   1      8.62     16.93      2.35 o
   0   7   1  20610.30  22377.40    129.06 o
   1   7   1     22.04     23.29      2.81 o
   2   7   1   2119.54   2295.00     17.49 o
   3   7   1     30.06     20.22      2.81 o
   4   7   1   1078.91   1183.05     12.19 o
   5   7   1    236.81    221.74      5.25 o
   6   7   1    720.21    737.94     12.55 o
   7   7   1    338.84    304.81     11.16 o
   8   7   1   2802.26   2669.46     42.30 o
   9   7   1     54.05     61.07      7.38 o
  10   7   1   1948.96   1947.69     40.74 o
  11   7   1     23.92     20.96     13.33 <
 -11   8   1     57.50     22.44     16.82 <
 -10   8   1   1424.60   1411.23     33.83 o
  -9   8   1    368.60    437.75     15.15 o
  -8   8   1   3124.82   2922.54     34.97 o
  -7   8   1     61.31     64.95      6.11 o
  -6   8   1   2509.51   2494.60     20.61 o
  -5   8   1      2.93      6.94      2.68 <
  -4   8   1    314.80    425.56      6.92 o
  -3   8   1   1227.65   1270.49     11.91 o
  -2   8   1     47.76     66.84      3.97 o
  -1   8   1    114.11     81.57      4.11 o
   0   8   1   4265.45   3808.29     32.53 o
   1   8   1    126.82    149.37      4.73 o
   2   8   1   4176.46   3999.04     27.92 o
   3   8   1    345.61    346.29      6.52 o
   4   8   1   4655.30   4921.87     32.11 o
   5   8   1   2340.46   2246.47     18.13 o
   6   8   1    561.63    540.34     12.87 o
   7   8   1    531.23    492.23     14.18 o
   8   8   1    464.63    438.95     16.94 o
   9   8   1     15.88      7.18      7.38 <
  10   8   1    170.04    192.74     16.05 o
 -10   9   1    222.71    208.99     16.23 o
  -9   9   1    170.79    185.91     11.11 o
  -8   9   1    123.53    153.45      9.20 o
  -7   9   1    268.50    305.10     11.94 o
  -6   9   1    709.81    796.02     11.49 o
  -5   9   1    137.97    138.33      4.77 o
  -4   9   1   7305.35   7457.88     45.94 o
  -3   9   1   2566.81   2556.37     22.90 o
  -2   9   1   9198.71   9643.84     63.22 o
  -1   9   1   9150.32   9111.80     64.53 o
   0   9   1   4168.75   4355.46     39.98 o
   1   9   1   2877.02   2750.11     29.30 o
   2   9   1   2333.66   2585.08     20.25 o
   3   9   1     34.42     28.26      2.87 o
   4   9   1    447.41    423.76      7.83 o
   5   9   1    183.31    167.68      5.33 o
   6   9   1    715.83    695.55     10.77 o
   7   9   1    180.53    157.58      9.24 o
   8   9   1    538.41    549.24     19.32 o
   9   9   1    566.75    548.17     20.39 o
  10   9   1    694.90    675.85     27.65 o
 -10  10   1   2171.21   2254.94     62.19 o
  -9  10   1   1334.00   1291.40     27.32 o
  -8  10   1   1151.19   1235.51     28.89 o
  -7  10   1   2649.11   2678.19     37.06 o
  -6  10   1    731.85    694.49     11.66 o
  -5  10   1   3984.17   4018.29     30.28 o
  -4  10   1     34.09     42.35      3.53 o
  -3  10   1   1768.75   1674.77     18.02 o
  -2  10   1    772.66    748.92     10.97 o
  -1  10   1    659.36    673.37     11.47 o
   0  10   1    103.85     91.23      5.22 o
   1  10   1    524.78    600.55     10.10 o
   2  10   1    575.96    670.48      8.34 o
   3  10   1   3766.42   3870.98     28.21 o
   4  10   1   2274.25   2229.77     20.17 o
   5  10   1   3314.78   3273.44     26.37 o
   6  10   1   4087.86   4183.49     35.47 o
   7  10   1   3006.34   3186.54     41.70 o
   8  10   1    929.86    922.39     25.62 o
   9  10   1   1070.09   1059.99     28.63 o
  10  10   1     45.97     26.75     12.75 <
 -10  11   1    367.93    410.75     35.75 o
  -9  11   1      5.17     11.12      6.97 <
  -8  11   1     13.05      8.85      7.22 <
  -7  11   1    990.48    961.95     21.55 o
  -6  11   1     35.33     42.54      5.62 o
  -5  11   1   3072.65   3059.99     27.47 o
  -4  11   1    380.74    350.02      7.98 o
  -3  11   1   2137.98   2188.35     20.71 o
  -2  11   1   5061.54   5157.83     40.93 o
  -1  11   1   4422.81   4642.69     38.09 o
   0  11   1   7326.60   7260.16     53.87 o
   1  11   1   6078.58   5945.44     46.58 o
   2  11   1   1266.01   1280.39     16.01 o
   3  11   1   6727.06   6781.13     43.64 o
   4  11   1    648.83    599.73     10.38 o
   5  11   1   1259.02   1335.83     16.46 o
   6  11   1    262.88    291.72     12.15 o
   7  11   1    410.27    469.79     15.47 o
   8  11   1    279.66    271.22     15.17 o
   9  11   1   1364.24   1407.17     33.81 o
  -9  12   1   1564.76   1404.62     33.71 o
  -8  12   1     35.15     27.84      8.20 o
  -7  12   1   2965.22   3021.45     41.86 o
  -6  12   1   2335.19   2562.19     36.76 o
  -5  12   1   7013.64   7226.33     54.96 o
  -4  12   1   3493.17   3403.28     28.62 o
  -3  12   1   1191.40   1216.07     15.30 o
  -2  12   1    187.41    199.89      8.09 o
  -1  12   1     41.35     55.68      5.83 o
   0  12   1    639.60    658.26     16.71 o
   1  12   1   4101.51   4183.86     47.58 o
   2  12   1    406.85    464.13     10.29 o
   3  12   1   2047.76   2090.93     21.43 o
   4  12   1     44.63     40.20      4.24 o
   5  12   1   4370.45   4395.54     41.32 o
   6  12   1    506.18    490.95     15.81 o
   7  12   1   1966.37   1924.28     32.66 o
   8  12   1    148.62    173.44     13.00 o
   9  12   1   1298.93   1381.80     38.80 o
  -9  13   1     20.31     12.04     11.77 <
  -8  13   1      7.06     -4.33      9.91 <
  -7  13   1    340.40    348.43     14.00 o
  -6  13   1    121.93    101.59      7.94 o
  -5  13   1   4764.32   4835.83     50.03 o
  -4  13   1     10.88     16.14      4.32 o
  -3  13   1  12324.80  12245.60     82.58 o
  -2  13   1    247.14    225.81     10.21 o
  -1  13   1   9772.98   9745.93     86.86 o
   0  13   1    275.16    252.34     12.81 o
   1  13   1   6512.91   6464.99     74.13 o
   2  13   1   2722.45   2735.46     30.07 o
   3  13   1   2192.80   2158.19     26.53 o
   4  13   1   1080.66   1163.80     16.28 o
   5  13   1      4.42     17.75      6.70 <
   6  13   1      4.22      9.59      6.93 <
   7  13   1    151.64    175.54     13.05 o
   8  13   1    359.23    448.31     19.97 o
   9  13   1    768.35    707.86     34.59 o
  -8  14   1     14.49     15.63     19.72 <
  -7  14   1   2160.17   2122.58     36.37 o
  -6  14   1     10.52     12.40      5.81 <
  -5  14   1    353.85    348.23     12.55 o
  -4  14   1     42.83     46.25      6.41 o
  -3  14   1     41.65     44.05      5.12 o
  -2  14   1      0.41      0.28      6.56 <
  -1  14   1    160.52    141.36      9.01 o
   0  14   1    320.18    285.58     14.19 o
   1  14   1   1155.28   1201.98     23.11 o
   2  14   1    433.66    490.34     12.44 o
   3  14   1   4627.08   4661.68     49.08 o
   4  14   1      6.09     11.42      5.96 <
   5  14   1   5327.73   5400.42     56.19 o
   6  14   1      7.09      8.79      6.73 <
   7  14   1   2334.78   2354.34     44.30 o
   8  14   1      5.56     15.11     12.40 <
  -7  15   1    448.08    477.24     24.33 o
  -6  15   1    593.64    603.97     19.39 o
  -5  15   1   1124.88   1122.50     25.57 o
  -4  15   1     18.96      6.21      7.04 <
  -3  15   1   3708.43   3565.09     53.97 o
  -2  15   1      0.98     -0.32      5.98 <
  -1  15   1   3273.86   3204.64     41.97 o
   0  15   1    752.14    706.19     18.16 o
   1  15   1   1482.92   1409.41     26.60 o
   2  15   1   1050.52   1001.90     22.28 o
   3  15   1      0.70      4.33      5.84 <
   4  15   1    132.74    152.83      9.46 o
   5  15   1    298.95    320.92     12.94 o
   6  15   1    147.32    129.00     10.62 o
   7  15   1    122.18    113.62     14.15 o
  -6  16   1   1589.20   1728.86     38.60 o
  -5  16   1    275.63    254.44     13.43 o
  -4  16   1   1464.71   1496.69     34.62 o
  -3  16   1     13.12      3.04      8.09 <
  -2  16   1     18.48     16.33      8.57 <
  -1  16   1    732.04    743.39     23.52 o
   0  16   1   1049.68   1032.02     27.66 o
   1  16   1   2313.69   2308.00     36.31 o
   2  16   1   1238.37   1273.98     30.93 o
   3  16   1   1900.40   2065.99     35.93 o
   4  16   1   1008.30   1025.52     25.31 o
   5  16   1    663.77    644.20     20.64 o
   6  16   1    445.00    424.67     19.08 o
   7  16   1    278.64    203.01     20.19 o
  -6  17   1    399.37    389.40     25.08 o
  -5  17   1    626.60    657.50     25.43 o
  -4  17   1   1390.45   1414.19     34.95 o
  -3  17   1     68.93     68.05     10.28 o
  -2  17   1   1647.46   1709.67     37.50 o
  -1  17   1    187.77    166.12     13.06 o
   0  17   1   1524.39   1501.28     34.83 o
   1  17   1    582.93    524.99     20.72 o
   2  17   1   1250.48   1341.79     33.02 o
   3  17   1    106.55     73.43     10.18 o
   4  17   1    479.89    515.61     18.79 o
   5  17   1     31.26     27.86      9.58 <
   6  17   1     40.57     55.74     13.10 o
  -5  18   1    818.82    886.66     38.29 o
  -4  18   1    158.18    146.72     17.59 o
  -3  18   1     95.43    114.27     13.09 o
  -2  18   1     95.47    130.50     11.50 o
  -1  18   1    103.18     95.94     11.71 o
   0  18   1     23.93     41.42      9.57 o
   1  18   1    156.23    156.74     13.04 o
   2  18   1    537.02    562.11     22.45 o
   3  18   1    440.68    420.58     19.98 o
   4  18   1   2605.42   2783.68     71.09 o
   5  18   1     46.59     16.22      9.76 <
  -4  19   1   2806.19   2676.27     98.36 o
  -3  19   1    463.96    417.16     27.76 o
  -2  19   1   4080.28   4425.77     78.09 o
  -1  19   1    281.53    208.65     18.38 o
   0  19   1   3513.07   4037.54     65.02 o
   1  19   1    330.93    321.29     21.41 o
   2  19   1    650.85    623.55     34.11 o
   3  19   1    124.05    113.30     24.56 o
   4  19   1    131.11    115.18     24.98 o
   2  20   1   1060.99   1063.84     63.24 o
 -12   0   2     86.86     95.23     23.50 o
 -10   0   2    306.09    382.32     33.31 o
  -8   0   2   1732.01   1906.30     24.05 o
  -6   0   2   5696.07   5666.17     36.40 o
  -4   0   2  49692.90  50141.90    270.91 o
  -2   0   2   9352.55   9871.54     60.21 o
   2   0   2   1898.62   2124.54     19.63 o
   4   0   2   1024.50   1177.96     13.36 o
   6   0   2    683.21    780.23     12.34 o
   8   0   2   3017.92   2896.04     36.29 o
  10   0   2   1846.66   1808.98     53.47 o
 -12   1   2   1346.46   1376.80     69.02 o
 -11   1   2     36.41     16.72     12.34 <
 -10   1   2   1686.65   1720.69     49.87 o
  -9   1   2   1101.33   1231.00     23.89 o
  -8   1   2   1170.72   1274.22     12.87 o
  -7   1   2   3490.25   3370.66     21.43 o
  -6   1   2   2225.91   2386.16     14.17 o
  -5   1   2    530.11    611.92      6.49 o
  -4   1   2    986.84    923.88      7.31 o
  -3   1   2   4359.24   4139.02     19.87 o
  -2   1   2  21952.00  21134.60     94.44 o
  -1   1   2  15496.20  14441.20    101.44 o
   0   1   2   4549.25   6174.61     44.93 o
   1   1   2   6297.10   6089.93     33.38 o
   2   1   2   1014.55   1438.56     10.29 o
   3   1   2   1351.25   1334.15     12.24 o
   4   1   2  23800.30  25962.80    119.78 o
   5   1   2    182.94    208.13      4.65 o
   6   1   2   3582.27   3697.00     23.10 o
   7   1   2    452.59    470.46     10.71 o
   8   1   2   1424.50   1570.14     22.59 o
   9   1   2      2.61     -0.37      8.95 <
  10   1   2    119.77    145.84     12.12 o
  11   1   2    302.91    384.83     27.89 o
 -11   2   2      0.00     -4.08     12.92 <
 -10   2   2     11.17      4.51     11.58 <
  -9   2   2   1095.50   1089.99     19.30 o
  -8   2   2   1401.16   1353.75     13.15 o
  -7   2   2      2.91      7.87      2.58 o
  -6   2   2   2374.40   2728.44     15.95 o
  -5   2   2   2810.83   2783.33     16.82 o
  -4   2   2  18471.00  20237.10     83.67 o
  -3   2   2   7943.52   8340.64     36.59 o
  -2   2   2   8209.38   8920.45     39.19 o
  -1   2   2   2841.71   3234.65     20.57 o
   0   2   2  16147.80  17278.90    110.29 o
   1   2   2   4209.67   4055.99     23.65 o
   2   2   2  13916.20  13931.30     69.59 o
   3   2   2   1965.65   2259.40     19.63 o
   4   2   2   3260.94   3494.38     21.76 o
   5   2   2   3617.09   3809.41     24.01 o
   6   2   2   1571.00   1491.13     13.60 o
   7   2   2   4607.54   4426.29     35.81 o
   8   2   2   4543.51   4714.50     42.80 o
   9   2   2   2272.01   2324.30     41.33 o
  10   2   2   1071.00   1033.73     28.27 o
  11   2   2     80.96     49.35     14.97 o
 -11   3   2   1553.68   1568.02     50.90 o
 -10   3   2   1505.88   1486.48     36.95 o
  -9   3   2   2877.00   2904.99     34.51 o
  -8   3   2   7111.07   7184.41     45.77 o
  -7   3   2   2534.18   2542.82     17.69 o
  -6   3   2   5338.29   5287.00     26.76 o
  -5   3   2    906.66    903.45      8.13 o
  -4   3   2   2751.23   2977.14     15.75 o
  -3   3   2    223.40    173.31      2.75 o
  -2   3   2  14935.20  14750.50     65.39 o
  -1   3   2  10073.00   9279.14     56.68 o
   0   3   2  27715.60  26661.40    206.96 o
   1   3   2  20199.10  19198.50    105.43 o
   2   3   2    148.54    183.78      3.96 o
   3   3   2   2719.33   2409.71     21.07 o
   4   3   2   6137.39   7094.92     39.40 o
   5   3   2   2836.08   2526.26     17.71 o
   6   3   2   1346.99   1474.65     13.31 o
   7   3   2    180.72    176.31      6.64 o
   8   3   2    424.44    407.57     11.18 o
   9   3   2      7.44     -3.06      7.50 <
  10   3   2    218.85    203.09     13.43 o
  11   3   2    626.87    721.75     51.60 o
 -11   4   2    174.57    147.44     18.70 o
 -10   4   2     20.67     26.90      8.10 o
  -9   4   2    402.49    450.42     12.98 o
  -8   4   2   1136.30   1144.15     13.00 o
  -7   4   2   6862.02   6838.52     39.22 o
  -6   4   2    907.82    986.79      9.72 o
  -5   4   2   9526.82   8918.47     40.41 o
  -4   4   2  17232.10  17391.60     69.26 o
  -3   4   2  10570.20  10041.80     44.17 o
  -2   4   2  18277.30  18806.80     86.15 o
  -1   4   2   3949.13   4046.55     24.71 o
   0   4   2   6778.39   7095.83     62.33 o
   1   4   2   1224.15   1049.41     10.60 o
   2   4   2   1460.81   1690.75     12.73 o
   3   4   2   3838.98   3525.17     23.00 o
   4   4   2   5106.49   4838.92     31.03 o
   5   4   2    408.75    387.18      6.11 o
   6   4   2   1419.07   1350.01     15.63 o
   7   4   2   1074.27   1100.39     17.17 o
   8   4   2   3135.87   3220.03     37.88 o
   9   4   2   2777.18   2654.56     31.85 o
  10   4   2    918.05    930.08     27.16 o
  11   4   2    840.69    772.49     52.56 o
 -11   5   2   3146.79   3074.05     59.98 o
 -10   5   2    784.63    827.46     24.46 o
  -9   5   2   2649.24   2686.01     36.46 o
  -8   5   2    978.26    960.67     14.58 o
  -7   5   2    915.62    941.03     12.55 o
  -6   5   2    876.22    877.19      8.89 o
  -5   5   2   1162.59   1258.00     10.62 o
  -4   5   2     23.63     30.53      2.09 o
  -3   5   2    876.18    896.60      7.58 o
  -2   5   2    640.22    820.74      7.19 o
  -1   5   2   1732.08   2431.50     15.63 o
   0   5   2   1326.71    974.88     12.27 o
   1   5   2  20792.20  22236.90    143.57 o
   2   5   2      5.13     57.05      3.18 o
   3   5   2  15029.90  15096.30     69.28 o
   4   5   2   2222.93   1948.89     15.77 o
   5   5   2  11885.70  12167.30     63.11 o
   6   5   2   1867.61   1910.32     19.47 o
   7   5   2   2733.90   2750.35     27.71 o
   8   5   2    217.54    179.92      8.47 o
   9   5   2    155.65    211.03     10.33 o
  10   5   2    288.75    323.98     16.68 o
  11   5   2    234.54    269.27     23.72 o
 -11   6   2     45.31     66.58     18.72 o
 -10   6   2    201.81    194.98     13.31 o
  -9   6   2    813.60    779.94     18.87 o
  -8   6   2    739.64    789.04     13.54 o
  -7   6   2   6006.94   5978.18     38.99 o
  -6   6   2   2323.58   2282.20     15.50 o
  -5   6   2   7141.01   7649.87     36.71 o
  -4   6   2   3475.36   2882.79     17.44 o
  -3   6   2  14207.50  15149.90     67.08 o
  -2   6   2   4150.19   3759.15     23.01 o
  -1   6   2  31352.70  33374.20    171.52 o
   0   6   2   1597.70   1998.83     17.95 o
   1   6   2  16595.80  17049.60    114.72 o
   2   6   2   1990.88   1607.70     15.57 o
   3   6   2   1507.66   1399.78     13.54 o
   4   6   2   2481.08   2291.32     17.44 o
   5   6   2    200.81    197.03      5.49 o
   6   6   2     13.56     17.79      4.16 o
   7   6   2   2948.52   2918.52     37.37 o
   8   6   2    764.32    806.08     19.97 o
   9   6   2   3157.17   3103.60     43.89 o
  10   6   2     43.10     26.06      9.31 <
  11   6   2   1994.45   2126.05     62.80 o
 -11   7   2   1304.14   1248.10     63.35 o
 -10   7   2     10.74     27.56      8.02 o
  -9   7   2   2774.35   2842.61     39.47 o
  -8   7   2     13.25     15.70      5.10 o
  -7   7   2   7778.36   8077.04     50.22 o
  -6   7   2   1177.37   1191.58     12.54 o
  -5   7   2   4444.85   4613.06     27.07 o
  -4   7   2    263.48    323.07      5.07 o
  -3   7   2      0.26      9.97      2.22 o
  -2   7   2   1084.32   1121.87     10.51 o
  -1   7   2   3958.44   4146.75     27.53 o
   0   7   2    202.19    294.94      6.68 o
   1   7   2  23413.80  25342.60    155.35 o
   2   7   2    142.19    126.80      4.64 o
   3   7   2  11327.30  12033.60     66.19 o
   4   7   2      6.84      6.95      2.57 <
   5   7   2   7137.91   7435.68     41.60 o
   6   7   2    199.67    204.49      8.41 o
   7   7   2   1705.60   1678.99     26.08 o
   8   7   2     18.28      6.25      7.54 <
   9   7   2    632.01    683.43     19.73 o
  10   7   2     47.15     45.08     10.12 o
  11   7   2      1.39    -19.83     19.72 <
 -11   8   2      0.63    -30.89     15.96 <
 -10   8   2      0.04     10.53      8.60 <
  -9   8   2     70.64     61.87      7.62 o
  -8   8   2      7.10      8.36      5.16 <
  -7   8   2    996.68   1014.65     14.17 o
  -6   8   2   1238.27   1121.46     12.88 o
  -5   8   2   1241.15   1411.93     13.60 o
  -4   8   2   2484.82   2313.56     15.36 o
  -3   8   2  11089.40  12148.30     61.37 o
  -2   8   2   3210.10   3331.52     23.42 o
  -1   8   2   4248.21   4678.57     31.13 o
   0   8   2    432.39    542.97     10.17 o
   1   8   2  19270.60  19196.80    119.86 o
   2   8   2    345.08    266.06      5.77 o
   3   8   2   1690.30   1616.70     14.65 o
   4   8   2     50.57     35.20      3.42 o
   5   8   2      4.40     16.20      2.87 o
   6   8   2    304.02    303.37     11.30 o
   7   8   2    747.57    712.41     17.15 o
   8   8   2      0.70     -1.46      7.51 <
   9   8   2   2354.13   2326.34     38.47 o
  10   8   2   1060.77   1004.53     33.83 o
 -10   9   2   1366.33   1417.73     32.47 o
  -9   9   2   1107.54   1114.85     24.49 o
  -8   9   2    385.64    329.77     11.48 o
  -7   9   2   3074.93   3005.84     38.71 o
  -6   9   2    592.97    542.54      9.10 o
  -5   9   2    340.11    340.50      7.29 o
  -4   9   2     79.39    101.56      5.44 o
  -3   9   2   1127.22   1004.90     10.58 o
  -2   9   2    634.23    672.34      8.51 o
  -1   9   2   1845.04   1961.86     16.03 o
   0   9   2      2.76     36.52      3.67 o
   1   9   2    724.79    696.87      8.99 o
   2   9   2   5567.76   5405.93     32.25 o
   3   9   2   4255.01   4246.63     27.57 o
   4   9   2   3945.71   3698.25     27.85 o
   5   9   2   5735.68   5724.81     36.33 o
   6   9   2   2513.76   2466.02     33.23 o
   7   9   2    788.21    901.45     20.07 o
   8   9   2     30.96     18.28      8.19 <
   9   9   2    248.83    230.24     13.21 o
  10   9   2    198.64    251.36     18.79 o
 -10  10   2     48.98     53.02      9.78 o
  -9  10   2      0.61     -0.41      6.19 <
  -8  10   2   1051.73   1098.16     21.08 o
  -7  10   2    244.17    239.21     10.83 o
  -6  10   2   6754.45   6860.67     45.60 o
  -5  10   2   3346.21   3413.49     33.06 o
  -4  10   2   3098.04   3043.84     28.19 o
  -3  10   2   7815.09   7795.56     54.48 o
  -2  10   2  11151.70  11560.30     71.00 o
  -1  10   2     49.35     37.12      4.10 o
   0  10   2    774.09    825.07     13.41 o
   1  10   2     63.25     85.97      4.16 o
   2  10   2    275.29    280.82      6.23 o
   3  10   2    699.68    653.01      9.85 o
   4  10   2    829.95    863.78     12.28 o
   5  10   2    298.76    329.95      6.98 o
   6  10   2   3167.55   3293.92     32.38 o
   7  10   2    309.41    265.93     11.95 o
   8  10   2   1437.98   1422.61     32.33 o
   9  10   2    721.60    781.75     25.02 o
  10  10   2    936.32    824.10     56.02 o
 -10  11   2   2687.68   2745.83     48.93 o
  -9  11   2    734.79    685.39     22.89 o
  -8  11   2   2680.13   2644.69     39.89 o
  -7  11   2   1095.69   1043.06     22.25 o
  -6  11   2   1838.09   1963.41     27.37 o
  -5  11   2    100.80    112.49      5.50 o
  -4  11   2    158.22    147.40      5.46 o
  -3  11   2    292.71    304.71      7.80 o
  -2  11   2   8763.96   8661.11     64.61 o
  -1  11   2     38.35     37.90      4.51 o
   0  11   2   8306.20   8390.86     64.59 o
   1  11   2   1115.85   1153.38     15.33 o
   2  11   2  10488.40  10405.20     60.76 o
   3  11   2    849.62    847.93     12.04 o
   4  11   2   1982.31   1904.52     19.78 o
   5  11   2    993.26   1090.10     14.12 o
   6  11   2   1675.96   1532.22     23.69 o
   7  11   2     14.56      8.02      6.73 <
   8  11   2    509.71    500.22     19.98 o
   9  11   2      4.48     -5.59      8.20 <
  -9  12   2    185.62    188.43     13.59 o
  -8  12   2   1247.47   1166.15     29.55 o
  -7  12   2    259.01    276.90     12.32 o
  -6  12   2   4199.97   4110.42     44.59 o
  -5  12   2    245.69    251.07      7.83 o
  -4  12   2   5395.08   5584.15     42.22 o
  -3  12   2    472.90    493.48     10.83 o
  -2  12   2   5353.29   5349.80     49.80 o
  -1  12   2    632.41    655.54     14.20 o
   0  12   2   6770.59   6867.42     67.23 o
   1  12   2   2096.75   1968.66     26.02 o
   2  12   2   2169.55   2008.43     20.63 o
   3  12   2    147.32    142.52      5.53 o
   4  12   2    327.03    307.96      7.87 o
   5  12   2   1203.07   1246.81     21.81 o
   6  12   2   2951.15   3157.11     42.87 o
   7  12   2   1876.08   1907.40     38.24 o
   8  12   2   2094.24   2212.86     43.09 o
   9  12   2    265.32    221.01     17.34 o
  -9  13   2    105.08    114.52     16.78 o
  -8  13   2   1557.09   1607.13     43.20 o
  -7  13   2    736.37    865.47     19.28 o
  -6  13   2    644.70    597.75     15.54 o
  -5  13   2     48.75     42.49      6.26 o
  -4  13   2    185.30    161.91      8.49 o
  -3  13   2    583.39    599.90     14.54 o
  -2  13   2      2.35      8.16      4.95 <
  -1  13   2   3449.74   3465.53     37.92 o
   0  13   2   1963.10   1908.86     24.58 o
   1  13   2    580.01    657.94     15.01 o
   2  13   2   6542.37   6365.19     53.42 o
   3  13   2     87.47     84.87      5.24 o
   4  13   2   5723.61   5802.97     46.48 o
   5  13   2     23.43     39.72      7.12 o
   6  13   2   1827.06   1770.44     31.47 o
   7  13   2    259.95    348.12     17.19 o
   8  13   2     61.15     43.38      9.86 o
   9  13   2      5.34      4.23     10.39 <
  -8  14   2    148.99    117.71     14.38 o
  -7  14   2      3.99      1.40      8.00 <
  -6  14   2   1647.73   1698.50     31.23 o
  -5  14   2      0.97      2.19      6.18 <
  -4  14   2   6668.18   6844.69     63.40 o
  -3  14   2     45.86     53.73      7.20 o
  -2  14   2   6068.07   5854.30     56.10 o
  -1  14   2    497.74    524.68     15.11 o
   0  14   2    562.68    555.11     12.99 o
   1  14   2     12.74      2.68      5.74 <
   2  14   2    150.50    132.74      8.44 o
   3  14   2     47.98     50.29      6.87 o
   4  14   2     33.11     44.06      6.41 o
   5  14   2    140.77    139.30     10.20 o
   6  14   2     33.81     19.55      7.10 <
   7  14   2     22.49     25.91      8.96 <
   8  14   2   1471.94   1441.80     40.51 o
  -7  15   2    214.72    194.07     16.10 o
  -6  15   2    171.60    146.87     12.30 o
  -5  15   2    392.87    418.89     15.72 o
  -4  15   2    328.12    332.43     16.34 o
  -3  15   2      2.83      0.62      7.96 <
  -2  15   2    152.26    156.88     10.60 o
  -1  15   2    452.62    423.15     17.39 o
   0  15   2    401.81    378.79     16.51 o
   1  15   2    117.46    119.18     10.70 o
   2  15   2   1344.31   1254.32     23.33 o
   3  15   2     33.31     51.95      6.92 o
   4  15   2   2352.13   2408.72     34.40 o
   5  15   2     22.13     37.10      6.57 o
   6  15   2   2024.36   2194.70     37.41 o
   7  15   2    451.44    437.08     29.35 o
  -6  16   2    573.19    520.74     21.40 o
  -5  16   2    225.17    215.21     12.39 o
  -4  16   2    358.40    335.52     17.00 o
  -3  16   2    558.56    566.44     21.14 o
  -2  16   2   1699.04   1745.39     32.66 o
  -1  16   2   1267.28   1312.43     31.39 o
   0  16   2   1285.77   1250.36     30.62 o
   1  16   2   1009.78    964.74     22.84 o
   2  16   2    114.56    112.12      9.19 o
   3  16   2    121.36    112.10      8.55 o
   4  16   2      4.90     -4.35      7.47 <
   5  16   2    853.95    898.90     24.31 o
   6  16   2    184.72    172.58     16.15 o
   7  16   2   1005.11   1144.07     44.67 o
  -6  17   2   1086.81   1116.85     41.14 o
  -5  17   2     25.57      4.43     11.37 <
  -4  17   2      5.37     11.74      8.56 <
  -3  17   2    915.25   1046.27     29.55 o
  -2  17   2    289.32    246.54     15.38 o
  -1  17   2   1426.90   1679.19     37.06 o
   0  17   2    693.31    672.92     23.51 o
   1  17   2   2343.12   2468.92     45.99 o
   2  17   2    213.95    189.12     15.77 o
   3  17   2   2502.11   2616.31     42.77 o
   4  17   2      2.47     -0.85      7.38 <
   5  17   2    646.45    585.39     25.30 o
   6  17   2    270.38    189.43     20.30 o
  -5  18   2   3476.53   3694.83     82.78 o
  -4  18   2    198.13    149.81     17.90 o
  -3  18   2   3051.76   3180.59     55.60 o
  -2  18   2    909.09    929.11     28.72 o
  -1  18   2   1349.60   1400.30     31.35 o
   0  18   2   1258.69   1380.59     34.59 o
   1  18   2      8.55     20.11      8.94 <
   2  18   2    381.96    411.54     19.66 o
   3  18   2     63.71    102.08     13.45 o
   4  18   2     29.78     39.74     12.52 o
   5  18   2    654.43    748.39     35.44 o
  -4  19   2     93.78     48.75     20.26 <
  -3  19   2    175.66    207.52     28.16 o
  -2  19   2     47.62      7.58     18.51 <
  -1  19   2    209.74    212.15     18.29 o
   0  19   2      0.31    -12.48     11.50 <
   1  19   2   2348.06   2348.62     95.10 o
   2  19   2    141.10    129.78     26.27 o
   3  19   2   3213.02   3458.23    113.63 o
   4  19   2    267.85    184.59     28.72 o
   2  20   2    114.49    180.83     30.36 o
 -11   0   3   2284.26   2414.56     88.93 o
  -9   0   3   3096.09   3018.28     44.82 o
  -7   0   3   1238.75   1268.10     17.70 o
  -5   0   3   2972.01   2961.87     24.85 o
  -3   0   3   8078.54   7537.39     48.75 o
  -1   0   3  13215.60  13718.30    122.59 o
   1   0   3 117902.00 103907.00   1108.31 o
   3   0   3  15960.00  15610.40    103.15 o
   5   0   3    456.83    474.33     10.17 o
   7   0   3     11.04      8.74      5.09 <
   9   0   3   1234.54   1178.65     41.39 o
  11   0   3    971.31   1148.62     66.63 o
 -12   1   3     81.91     83.43     22.55 o
 -11   1   3    210.95    207.22     19.47 o
 -10   1   3    173.92    147.72     15.86 o
  -9   1   3    999.78    968.27     18.20 o
  -8   1   3    259.39    247.51      5.67 o
  -7   1   3  13066.60  13324.50     62.53 o
  -6   1   3   1227.78   1154.30      9.62 o
  -5   1   3  10131.30   9896.71     44.76 o
  -4   1   3    146.16    149.56      3.03 o
  -3   1   3  16344.70  16091.00     69.25 o
  -2   1   3   2075.34   2501.47     19.03 o
  -1   1   3   8853.15   9038.82     66.07 o
   0   1   3   6114.76   6379.36     37.59 o
   1   1   3    472.15    568.62      5.31 o
   2   1   3   5416.20   5766.40     29.04 o
   3   1   3     40.27     54.94      2.68 o
   4   1   3   4605.34   4452.99     26.38 o
   5   1   3   4173.93   4366.92     23.64 o
   6   1   3   1417.93   1335.73     15.63 o
   7   1   3   8505.59   8725.66     78.80 o
   8   1   3      0.91     19.94      6.02 o
   9   1   3   6356.34   6742.71     81.64 o
  10   1   3      9.44      0.98      8.09 <
  11   1   3   2090.27   2198.87     91.78 o
 -11   2   3   2264.77   2237.68     60.53 o
 -10   2   3    364.54    301.70     21.05 o
  -9   2   3   4558.38   4624.11     49.52 o
  -8   2   3    562.71    584.65      8.01 o
  -7   2   3   2602.89   2554.90     18.38 o
  -6   2   3      7.47      1.52      2.14 <
  -5   2   3    159.02    165.21      3.76 o
  -4   2   3    197.31    181.86      3.51 o
  -3   2   3  15495.00  16031.80     71.74 o
  -2   2   3    393.21    377.86      4.89 o
  -1   2   3  11980.40  12457.50     74.98 o
   0   2   3  34152.70  33198.80    177.39 o
   1   2   3  15828.10  16594.70     87.29 o
   2   2   3    472.82    280.81      3.92 o
   3   2   3  19940.90  20837.30     95.70 o
   4   2   3   1653.89   1653.43     14.60 o
   5   2   3   3400.32   3559.73     22.17 o
   6   2   3    493.14    534.42      8.50 o
   7   2   3   1197.67   1293.33     15.02 o
   8   2   3    254.86    220.22     11.43 o
   9   2   3     66.97     66.29      9.98 o
  10   2   3     35.76     16.12      8.49 <
  11   2   3    529.49    595.40     47.93 o
 -11   3   3    399.94    474.10     28.14 o
 -10   3   3    458.69    453.99     19.82 o
  -9   3   3    439.17    470.49     13.94 o
  -8   3   3    446.82    394.92      6.90 o
  -7   3   3   1801.27   2068.74     15.76 o
  -6   3   3   1309.50   1450.33     11.13 o
  -5   3   3   2691.86   2951.31     17.15 o
  -4   3   3    729.65    880.93      7.42 o
  -3   3   3   2716.89   3190.75     18.48 o
  -2   3   3    134.43    327.07      3.91 o
  -1   3   3   7614.87   8391.09     53.54 o
   0   3   3   9861.18   9696.20     65.75 o
   1   3   3   5750.94   6231.23     35.97 o
   2   3   3    853.30    797.60      7.48 o
   3   3   3   9306.20   8397.79     45.92 o
   4   3   3   1344.41   1410.23     14.54 o
   5   3   3   8118.84   8038.84     41.65 o
   6   3   3    629.55    632.38     10.44 o
   7   3   3   1190.86   1222.81     15.11 o
   8   3   3    318.11    287.95      8.48 o
   9   3   3    967.64    908.76     22.67 o
  10   3   3    221.97    188.38     13.64 o
  11   3   3    234.31    231.88     33.56 o
 -11   4   3    875.13    779.33     35.09 o
 -10   4   3    503.98    479.21     20.66 o
  -9   4   3   1261.64   1403.61     21.92 o
  -8   4   3     24.85     22.44      3.47 o
  -7   4   3    394.43    411.98      7.00 o
  -6   4   3    387.28    327.95      5.21 o
  -5   4   3    145.73    143.39      3.39 o
  -4   4   3      0.51     10.12      1.86 o
  -3   4   3     50.10     61.90      2.18 o
  -2   4   3   9302.40  10147.40     45.51 o
  -1   4   3    339.99    351.82      5.44 o
   0   4   3   3544.02   3795.94     30.50 o
   1   4   3   2819.16   3601.00     24.93 o
   2   4   3   6353.50   6566.21     39.43 o
   3   4   3   1604.17   1741.38     14.89 o
   4   4   3    479.99    502.87      8.46 o
   5   4   3   2875.58   3220.80     22.27 o
   6   4   3    323.28    384.82     10.14 o
   7   4   3      0.69      3.25      4.10 <
   8   4   3    203.89    198.23      8.44 o
   9   4   3      4.58     -2.27      7.47 <
  10   4   3     71.78     62.52      9.43 o
  11   4   3    238.81    190.89     30.49 o
 -11   5   3     30.33     23.93     20.00 <
 -10   5   3    418.11    368.30     18.85 o
  -9   5   3    535.80    465.93     15.75 o
  -8   5   3   4914.00   4829.01     36.48 o
  -7   5   3    477.00    472.37      7.54 o
  -6   5   3  12218.30  12704.90     58.76 o
  -5   5   3   1579.89   1764.59     13.37 o
  -4   5   3  13790.60  14352.20     60.79 o
  -3   5   3    104.83    216.49      3.98 o
  -2   5   3  14786.10  15241.00     74.88 o
  -1   5   3    294.65    705.38      9.01 o
   0   5   3    988.41    822.43     11.57 o
   1   5   3     38.53     19.82      2.49 o
   2   5   3      2.54     10.29      2.40 o
   3   5   3    170.37    155.89      4.84 o
   4   5   3      3.47      8.94      2.27 o
   5   5   3     10.82      8.59      2.75 o
   6   5   3   4322.10   4468.74     40.23 o
   7   5   3     51.99     47.26      5.57 o
   8   5   3   4335.38   4426.62     39.47 o
   9   5   3    420.23    439.69     16.46 o
  10   5   3   1961.44   2129.17     43.08 o
 -11   6   3     44.23     60.71     14.60 o
 -10   6   3   3910.71   4151.04     68.95 o
  -9   6   3    297.03    286.55     11.76 o
  -8   6   3   1550.65   1440.05     21.97 o
  -7   6   3    219.06    201.30      5.54 o
  -6   6   3   3059.29   3021.51     19.24 o
  -5   6   3    781.73    864.71      8.48 o
  -4   6   3     57.78     67.72      3.04 o
  -3   6   3    127.23    158.58      3.55 o
  -2   6   3  11141.90  11424.60     55.48 o
  -1   6   3     94.09    117.47      4.05 o
   0   6   3  29594.80  30463.00    182.83 o
   1   6   3    206.26    273.92      6.33 o
   2   6   3  17394.00  17430.20    108.42 o
   3   6   3     67.63     44.35      3.31 o
   4   6   3   6999.01   7073.22     41.06 o
   5   6   3     41.82     32.26      3.50 o
   6   6   3   5469.44   5258.32     40.07 o
   7   6   3    481.33    455.66     12.02 o
   8   6   3    230.59    248.64     11.03 o
   9   6   3    130.50    118.72     10.03 o
  10   6   3    228.28    242.31     15.61 o
 -11   7   3      3.42     37.17     16.98 <
 -10   7   3    840.28    896.21     27.84 o
  -9   7   3    128.57    147.71      9.34 o
  -8   7   3   2444.82   2561.21     31.60 o
  -7   7   3    114.18    103.58      4.71 o
  -6   7   3   9615.28   9666.83     49.25 o
  -5   7   3    749.32    697.17      8.02 o
  -4   7   3  25824.90  26054.80    121.87 o
  -3   7   3      2.55     25.74      2.32 o
  -2   7   3  25161.40  24490.30    118.68 o
  -1   7   3    771.56    693.70      9.89 o
   0   7   3  14132.60  14081.10     90.92 o
   1   7   3   2922.20   2813.91     26.80 o
   2   7   3    172.39    196.53      7.32 o
   3   7   3   4262.93   4372.45     29.75 o
   4   7   3  12287.50  11928.80     61.85 o
   5   7   3    464.00    586.51      8.69 o
   6   7   3  15711.30  15701.70    114.78 o
   7   7   3    152.84    124.67      8.15 o
   8   7   3   6586.45   6512.40     69.90 o
   9   7   3      9.95     20.83      7.59 <
  10   7   3   2609.42   2546.92     55.48 o
 -11   8   3     41.46     31.38     19.39 <
 -10   8   3   3289.72   3441.98     60.74 o
  -9   8   3     46.28     55.11      7.38 o
  -8   8   3   4395.08   4651.69     47.46 o
  -7   8   3     10.34      6.40      3.83 <
  -6   8   3   1405.82   1300.18     14.39 o
  -5   8   3     25.47     30.83      2.95 o
  -4   8   3   1040.82    987.98     10.30 o
  -3   8   3    827.49    777.73      9.12 o
  -2   8   3   6943.61   7164.76     44.79 o
  -1   8   3     52.85     62.92      3.66 o
   0   8   3  12378.40  12291.60     82.62 o
   1   8   3   1971.12   1806.65     19.77 o
   2   8   3  12577.60  12312.10     77.40 o
   3   8   3   2686.09   2692.48     18.99 o
   4   8   3  13965.20  13640.80     72.97 o
   5   8   3    458.32    407.27      9.32 o
   6   8   3   3392.25   3450.78     41.16 o
   7   8   3    151.72    129.57      8.51 o
   8   8   3    171.66    156.34     10.91 o
   9   8   3     70.07     72.19      9.33 o
  10   8   3    469.08    525.42     25.31 o
 -10   9   3    415.15    440.15     21.50 o
  -9   9   3    382.30    295.02     14.75 o
  -8   9   3   2294.92   2328.25     31.32 o
  -7   9   3   3095.28   3006.19     32.30 o
  -6   9   3   9703.94   9924.66     57.37 o
  -5   9   3   3023.59   2961.03     25.76 o
  -4   9   3   5619.21   5711.11     39.60 o
  -3   9   3   1043.93   1119.86     11.64 o
  -2   9   3   5161.50   5153.88     31.12 o
  -1   9   3     77.00    113.59      4.47 o
   0   9   3    553.80    537.05      9.19 o
   1   9   3    167.19    174.59      6.08 o
   2   9   3    941.74    965.21     12.07 o
   3   9   3     45.89     35.23      3.50 o
   4   9   3   3821.97   4061.91     29.48 o
   5   9   3      0.73      4.67      3.82 <
   6   9   3   2112.04   2224.84     32.26 o
   7   9   3    521.69    508.84     15.26 o
   8   9   3   2403.65   2446.22     49.76 o
   9   9   3   1021.31   1064.42     26.20 o
  10   9   3   1671.87   1685.89     80.41 o
 -10  10   3   1101.36   1013.83     32.84 o
  -9  10   3    424.55    356.58     16.28 o
  -8  10   3     67.21     58.28      6.42 o
  -7  10   3     15.84      7.15      5.58 <
  -6  10   3     57.91     54.25      5.32 o
  -5  10   3    573.11    542.99     10.77 o
  -4  10   3     20.12     31.25      3.68 o
  -3  10   3    483.70    485.55      8.30 o
  -2  10   3     53.00     80.40      3.93 o
  -1  10   3   3200.46   3635.81     27.44 o
   0  10   3   1885.76   1832.48     18.30 o
   1  10   3   4160.33   4394.01     28.87 o
   2  10   3   6655.49   6840.80     45.61 o
   3  10   3   1176.61   1325.15     15.24 o
   4  10   3   1518.34   1557.12     16.23 o
   5  10   3    368.53    370.68      8.62 o
   6  10   3      2.51     -1.69      5.44 <
   7  10   3    997.54    904.75     25.05 o
   8  10   3    320.38    338.08     16.79 o
   9  10   3      6.80     -0.39      8.45 <
  10  10   3    241.84    329.47     39.57 o
 -10  11   3     16.38     13.89     10.04 <
  -9  11   3    742.34    707.58     23.34 o
  -8  11   3    206.43    171.19     10.32 o
  -7  11   3   1004.96    840.20     16.64 o
  -6  11   3   1546.88   1641.55     20.66 o
  -5  11   3   1825.62   1822.04     20.00 o
  -4  11   3    733.02    730.77     12.68 o
  -3  11   3   3075.59   3129.44     26.76 o
  -2  11   3    879.12    888.46     12.04 o
  -1  11   3   3586.97   3612.07     39.31 o
   0  11   3    105.95     89.34      5.41 o
   1  11   3     30.04     23.23      3.39 o
   2  11   3    647.49    639.42     10.33 o
   3  11   3    580.91    608.32     10.32 o
   4  11   3     15.53      9.06      3.39 <
   5  11   3   2652.25   2614.46     25.14 o
   6  11   3   1042.63    994.90     22.11 o
   7  11   3   1050.89    997.72     26.95 o
   8  11   3    388.36    417.17     18.68 o
   9  11   3    685.62    614.62     26.07 o
  -9  12   3   1596.15   1547.28     42.26 o
  -8  12   3     16.73     -6.23      8.10 <
  -7  12   3    564.85    554.02     13.93 o
  -6  12   3     40.79     39.61      6.23 o
  -5  12   3      6.08     11.40      4.33 <
  -4  12   3     49.10     44.64      4.96 o
  -3  12   3   5129.76   5016.91     47.60 o
  -2  12   3    155.26    144.18      7.53 o
  -1  12   3   2713.29   2931.50     37.91 o
   0  12   3   1187.60   1155.81     22.11 o
   1  12   3   3708.87   3732.27     35.93 o
   2  12   3    124.45    119.60      4.95 o
   3  12   3   2426.53   2410.05     22.97 o
   4  12   3    552.99    562.07     10.06 o
   5  12   3   1626.86   1609.19     22.39 o
   6  12   3     31.23     27.83      7.36 o
   7  12   3    573.69    535.57     20.48 o
   8  12   3      1.14     -6.91      8.26 <
   9  12   3      5.16      7.03      9.71 <
  -9  13   3   1006.40   1194.68     68.54 o
  -8  13   3    321.51    341.92     20.93 o
  -7  13   3   2041.53   2016.16     34.65 o
  -6  13   3    206.50    196.73      9.45 o
  -5  13   3   4899.06   4919.18     49.81 o
  -4  13   3    613.45    601.23     13.28 o
  -3  13   3   1890.92   1873.98     26.19 o
  -2  13   3    299.87    279.34     11.98 o
  -1  13   3   1956.07   1891.77     27.72 o
   0  13   3      0.72     -1.18      7.56 <
   1  13   3     15.02     11.70      5.16 <
   2  13   3     76.79     54.73      5.53 o
   3  13   3    262.65    321.05      9.70 o
   4  13   3    504.88    485.41     15.59 o
   5  13   3   2676.94   2701.17     34.37 o
   6  13   3     41.46     46.17      8.00 o
   7  13   3   2115.89   2169.50     42.54 o
   8  13   3     81.04    110.48     13.27 o
   9  13   3   1969.29   1966.43     88.51 o
  -8  14   3      1.91     -2.33     13.08 <
  -7  14   3    471.86    495.55     20.25 o
  -6  14   3     49.96     42.94      7.30 o
  -5  14   3    336.67    294.18     12.82 o
  -4  14   3     18.90     16.70      7.32 <
  -3  14   3    190.73    205.87     12.62 o
  -2  14   3     44.74     42.55      8.69 o
  -1  14   3   3806.86   3965.84     49.38 o
   0  14   3    740.02    713.52     21.19 o
   1  14   3   7382.40   7460.02     75.91 o
   2  14   3    403.40    380.33     12.77 o
   3  14   3   6508.76   6515.78     62.92 o
   4  14   3    614.28    603.89     17.84 o
   5  14   3    822.67    888.57     19.26 o
   6  14   3     14.32      2.58      6.62 <
   7  14   3     27.94     57.53     10.45 o
   8  14   3     71.71     66.64     11.83 o
  -7  15   3   2704.45   2889.01     60.27 o
  -6  15   3     44.72     34.48      8.20 o
  -5  15   3   2758.58   2869.99     48.72 o
  -4  15   3    303.41    314.68     15.78 o
  -3  15   3   2675.44   2747.81     46.27 o
  -2  15   3   2013.31   2059.55     38.87 o
  -1  15   3    988.17    994.51     23.38 o
   0  15   3    169.23    145.29     11.17 o
   1  15   3      0.39     10.08      7.82 <
   2  15   3     66.08     72.12      7.60 o
   3  15   3     78.19    106.72      8.55 o
   4  15   3    303.70    306.08     12.39 o
   5  15   3   1036.41   1092.15     29.10 o
   6  15   3   1153.29   1142.29     26.79 o
   7  15   3   1928.02   1944.49     47.48 o
  -6  16   3      2.62      6.67      8.69 <
  -5  16   3     13.29     12.83      8.74 <
  -4  16   3    606.63    611.56     22.20 o
  -3  16   3    967.10    985.08     27.59 o
  -2  16   3   1030.13   1062.58     28.36 o
  -1  16   3   2757.51   2893.07     43.59 o
   0  16   3    380.63    392.71     17.49 o
   1  16   3   2485.37   2633.85     46.24 o
   2  16   3    491.76    466.19     14.94 o
   3  16   3   1519.65   1517.16     27.45 o
   4  16   3    330.93    309.91     11.61 o
   5  16   3    701.34    587.27     20.06 o
   6  16   3    350.04    292.82     23.83 o
   7  16   3     93.77     77.03     21.60 o
  -6  17   3    925.75    851.39     52.04 o
  -5  17   3   1026.15    950.98     37.87 o
  -4  17   3    728.31    593.10     25.91 o
  -3  17   3   1784.83   1820.68     39.52 o
  -2  17   3    209.83    203.87     14.34 o
  -1  17   3   1233.59   1265.97     32.11 o
   0  17   3      0.65      2.93      7.55 <
   1  17   3    102.68     86.87     10.32 o
   2  17   3     39.24     57.05     10.10 o
   3  17   3    226.44    234.38     13.36 o
   4  17   3    416.11    432.64     15.51 o
   5  17   3   1399.26   1553.01     41.65 o
   6  17   3    317.49    252.25     31.87 o
  -5  18   3    133.60    123.19     16.83 o
  -4  18   3    354.22    315.00     23.62 o
  -3  18   3     75.93     67.52     12.35 o
  -2  18   3    662.25    618.46     23.53 o
  -1  18   3    136.19    129.58     12.98 o
   0  18   3   1842.93   1882.06     36.61 o
   1  18   3    243.04    252.35     15.81 o
   2  18   3   1773.90   1674.86     38.85 o
   3  18   3    122.27    135.45     17.35 o
   4  18   3   1022.39   1006.83     57.95 o
   5  18   3    265.63    240.17     21.72 o
  -4  19   3   1563.25   1406.16     67.49 o
  -3  19   3    113.36     70.15     18.16 o
  -2  19   3    232.20    156.53     25.05 o
  -1  19   3      0.14     -4.87     11.52 <
   0  19   3    175.17    139.62     18.57 o
   1  19   3      2.87     -7.07     22.40 <
   2  19   3     19.74     10.41     17.39 <
   3  19   3      4.80      4.20     17.06 <
   2  20   3   1447.71   1550.45     76.50 o
 -10   0   4   3539.94   3462.81    103.01 o
  -8   0   4  13357.00  13526.90     99.27 o
  -6   0   4   4190.77   4601.09     31.26 o
  -4   0   4    733.91   1285.63     14.24 o
  -2   0   4    144.88     51.02      5.59 o
   0   0   4  15213.40  13675.10    110.03 o
   2   0   4   6200.49   6344.56     45.44 o
   4   0   4  17850.60  18255.70    132.13 o
   6   0   4  13685.40  13937.80    120.23 o
   8   0   4   5359.37   5428.62     96.29 o
  10   0   4    662.02    642.06     33.04 o
 -11   1   4    162.80    137.58     16.57 o
 -10   1   4    994.90    952.96     35.39 o
  -9   1   4     95.86     79.65      5.44 o
  -8   1   4     15.53      4.81      3.12 <
  -7   1   4    344.88    334.10      5.92 o
  -6   1   4    174.97    151.00      3.56 o
  -5   1   4    173.02    215.80      3.99 o
  -4   1   4  12171.70  11886.80     57.88 o
  -3   1   4    708.92    637.77      6.97 o
  -2   1   4   7848.81   7944.66     47.79 o
  -1   1   4   7866.32   8329.64     46.40 o
   0   1   4  39850.90  40698.50    192.09 o
   1   1   4    506.85    468.43      5.29 o
   2   1   4   4107.28   4372.25     22.76 o
   3   1   4   1960.87   1855.21     12.35 o
   4   1   4   1076.39   1487.39     12.59 o
   5   1   4   2825.49   2714.79     17.29 o
   6   1   4     40.55    102.05      5.23 o
   7   1   4      0.78     11.23      5.06 <
   8   1   4   1634.14   1650.89     27.69 o
   9   1   4    120.40    118.66     11.26 o
  10   1   4    717.24    662.67     23.60 o
 -11   2   4     31.53     62.62     13.20 o
 -10   2   4   1211.65   1201.38     39.93 o
  -9   2   4      9.69     10.50      4.46 <
  -8   2   4   4041.89   4196.40     26.32 o
  -7   2   4    116.42    108.04      4.02 o
  -6   2   4   6279.81   6414.34     31.94 o
  -5   2   4   6264.94   5804.73     29.33 o
  -4   2   4   7493.45   8181.52     40.24 o
  -3   2   4   4344.83   3642.14     21.24 o
  -2   2   4  10172.40  10820.10     68.68 o
  -1   2   4  13531.50  11936.50     69.48 o
   0   2   4   9524.66   8913.14     52.87 o
   1   2   4    507.36    378.43      4.86 o
   2   2   4   8936.33   7879.41     39.58 o
   3   2   4   5382.27   5181.83     28.36 o
   4   2   4  15353.40  14972.10     75.53 o
   5   2   4   1789.93   1787.70     14.49 o
   6   2   4   2644.49   2543.48     24.29 o
   7   2   4    615.98    645.41     13.21 o
   8   2   4   2063.78   2160.72     38.58 o
   9   2   4   1945.95   2094.63     40.08 o
  10   2   4    501.50    491.08     20.56 o
 -11   3   4    768.82    722.73     49.01 o
 -10   3   4    958.46    894.10     27.08 o
  -9   3   4    472.67    477.80     11.60 o
  -8   3   4     16.78     13.00      3.07 o
  -7   3   4   1649.80   1521.15     13.61 o
  -6   3   4   1035.89    995.42      9.39 o
  -5   3   4     50.72     40.54      2.55 o
  -4   3   4   1927.28   2042.54     14.08 o
  -3   3   4   1673.75   1763.96     11.84 o
  -2   3   4   1779.33   1911.17     16.09 o
  -1   3   4  20824.10  20997.10    126.28 o
   0   3   4   1020.41   1347.72     14.51 o
   1   3   4   7711.69   7434.40     43.18 o
   2   3   4   2206.01   2420.21     16.25 o
   3   3   4   6142.61   5871.47     30.30 o
   4   3   4   2805.42   2562.62     16.78 o
   5   3   4    974.93    922.24     10.42 o
   6   3   4   1465.62   1550.99     18.31 o
   7   3   4     19.92     22.01      3.49 o
   8   3   4    128.30    117.15      9.49 o
   9   3   4    345.48    368.00     19.66 o
  10   3   4   1009.09    994.90     28.96 o
 -11   4   4    383.92    343.53     35.92 o
 -10   4   4    119.88    117.02     11.60 o
  -9   4   4   2985.99   3032.83     33.35 o
  -8   4   4    791.35    771.00      9.96 o
  -7   4   4   6888.70   7101.88     39.34 o
  -6   4   4   6006.72   6186.04     32.38 o
  -5   4   4   5194.02   5458.35     29.55 o
  -4   4   4   7489.34   7458.90     39.99 o
  -3   4   4   1136.78   1214.69      9.64 o
  -2   4   4   2620.73   2164.18     17.16 o
  -1   4   4   1083.18   1285.89     12.42 o
   0   4   4     26.09      4.80      2.29 <
   1   4   4    107.83    254.51      5.21 o
   2   4   4   3504.44   3478.85     22.80 o
   3   4   4     25.64     82.66      3.04 o
   4   4   4   4938.19   5029.15     29.01 o
   5   4   4   5637.35   5886.33     37.87 o
   6   4   4   2389.31   2361.69     26.26 o
   7   4   4   3243.05   3358.74     34.16 o
   8   4   4   1900.17   2115.01     34.29 o
   9   4   4   2735.53   2892.95     43.46 o
  10   4   4   1261.02   1242.74     32.42 o
 -11   5   4   1518.78   1581.12     75.84 o
 -10   5   4    598.53    663.07     20.83 o
  -9   5   4    933.48    928.18     19.21 o
  -8   5   4    856.53    868.24     15.87 o
  -7   5   4    321.28    341.75      6.47 o
  -6   5   4   3524.14   3318.76     21.51 o
  -5   5   4   2900.82   3268.96     20.70 o
  -4   5   4   1091.15    947.70      9.90 o
  -3   5   4  16092.30  16675.70     69.06 o
  -2   5   4     58.52     73.57      3.00 o
  -1   5   4  14772.00  14496.70     83.91 o
   0   5   4   7582.79   7639.30     56.39 o
   1   5   4  36511.80  35682.50    211.23 o
   2   5   4  11478.40  11023.40     66.85 o
   3   5   4   9077.74   9645.00     53.92 o
   4   5   4    495.17    470.23      7.10 o
   5   5   4     28.59     80.29      3.93 o
   6   5   4    142.70    141.00      6.41 o
   7   5   4    146.36    170.49      7.28 o
   8   5   4    271.82    293.87     13.30 o
   9   5   4    379.50    410.20     16.24 o
  10   5   4     12.58      5.21      7.99 <
 -11   6   4   1159.98   1098.13     64.74 o
 -10   6   4     16.49      8.16      8.70 <
  -9   6   4   2544.61   2608.65     35.23 o
  -8   6   4    709.35    783.21     15.42 o
  -7   6   4   4637.22   4742.53     34.02 o
  -6   6   4    169.26    206.62      5.14 o
  -5   6   4   7129.56   7463.35     42.40 o
  -4   6   4    626.60    628.59      7.63 o
  -3   6   4   3469.55   3724.89     21.51 o
  -2   6   4      4.35      6.39      2.07 o
  -1   6   4    662.93    903.56     10.75 o
   0   6   4   1526.58   2039.62     20.09 o
   1   6   4    994.90    842.60     11.31 o
   2   6   4   2014.71   1760.91     16.72 o
   3   6   4   4256.28   4112.66     29.71 o
   4   6   4     22.55     30.26      3.02 o
   5   6   4  14993.50  15234.20     85.04 o
   6   6   4   1525.00   1431.23     15.63 o
   7   6   4   5645.19   5534.40     45.74 o
   8   6   4   1183.66   1117.59     21.69 o
   9   6   4   1576.37   1612.06     31.84 o
  10   6   4    321.90    396.36     22.37 o
 -10   7   4     18.14     12.75      7.36 <
  -9   7   4    727.10    708.95     20.45 o
  -8   7   4     54.43     61.90      5.76 o
  -7   7   4    996.61    954.56     12.91 o
  -6   7   4    199.44    170.33      5.18 o
  -5   7   4   5659.82   5733.83     33.29 o
  -4   7   4    116.18    118.69      3.71 o
  -3   7   4  11680.60  11458.10     57.87 o
  -2   7   4    395.96    341.01      6.05 o
  -1   7   4   3163.23   3308.53     25.56 o
   0   7   4      7.97      5.49      3.11 <
   1   7   4   6273.76   6718.92     49.56 o
   2   7   4    883.87    819.89     11.54 o
   3   7   4   4151.66   4545.37     29.84 o
   4   7   4      0.47      0.20      3.35 <
   5   7   4   1286.77   1266.82     13.64 o
   6   7   4    203.49    211.06      7.83 o
   7   7   4     24.37     26.50      5.60 o
   8   7   4      6.71      8.34      6.15 <
   9   7   4   1213.26   1214.54     31.70 o
  10   7   4    178.20    203.09     22.30 o
 -10   8   4    675.94    598.10     23.97 o
  -9   8   4   1338.44   1311.23     34.02 o
  -8   8   4    230.91    240.30     10.85 o
  -7   8   4   3848.44   3732.40     28.45 o
  -6   8   4    683.62    701.60     11.11 o
  -5   8   4   3111.64   3117.71     22.66 o
  -4   8   4    101.08    111.96      3.85 o
  -3   8   4   3048.51   3299.53     22.28 o
  -2   8   4     67.95     92.05      4.33 o
  -1   8   4    159.45    204.72      5.62 o
   0   8   4      0.02     10.44      3.70 <
   1   8   4   2069.01   1841.90     19.33 o
   2   8   4    958.31   1233.96     13.67 o
   3   8   4  11443.10  11247.50     65.27 o
   4   8   4    769.42    701.70     10.39 o
   5   8   4   6669.36   6652.96     45.85 o
   6   8   4   1855.83   1776.82     24.31 o
   7   8   4   2285.44   2199.74     38.89 o
   8   8   4    971.34    976.37     20.93 o
   9   8   4   1096.22   1091.66     30.30 o
  10   8   4    370.21    363.27     39.71 o
 -10   9   4    316.10    371.89     19.75 o
  -9   9   4    234.58    204.48     15.12 o
  -8   9   4    462.86    465.55     15.06 o
  -7   9   4     11.43     13.65      4.64 <
  -6   9   4    212.12    227.89      6.49 o
  -5   9   4   1894.26   1861.71     17.36 o
  -4   9   4   1191.06   1153.80     12.33 o
  -3   9   4   9148.56   9510.29     55.79 o
  -2   9   4   5951.53   6020.03     37.55 o
  -1   9   4  14969.80  15190.70     88.12 o
   0   9   4   9777.44   9484.40     54.78 o
   1   9   4   6251.75   6988.28     54.46 o
   2   9   4   7646.19   7515.16     47.44 o
   3   9   4    327.30    389.33      8.69 o
   4   9   4    376.96    307.71      7.50 o
   5   9   4    166.39    170.03      6.20 o
   6   9   4      7.25     22.18      6.53 o
   7   9   4    506.29    480.04     18.48 o
   8   9   4      1.01      4.73      5.98 <
   9   9   4    750.74    820.51     26.84 o
 -10  10   4    574.29    438.74     26.97 o
  -9  10   4   2027.18   2185.11     48.20 o
  -8  10   4   1145.76   1144.75     27.47 o
  -7  10   4   3049.26   3155.61     33.99 o
  -6  10   4   4195.43   4143.17     29.34 o
  -5  10   4    163.43    194.29      5.93 o
  -4  10   4   3349.21   3276.84     25.84 o
  -3  10   4      1.34      8.21      3.63 <
  -2  10   4   1924.64   1790.03     18.39 o
  -1  10   4   1470.21   1415.75     15.16 o
   0  10   4     22.06     45.34      4.25 o
   1  10   4    524.59    595.34     12.11 o
   2  10   4    347.35    445.66     10.14 o
   3  10   4    759.10    733.59     10.57 o
   4  10   4    508.84    471.88      9.43 o
   5  10   4    765.96    815.34     12.80 o
   6  10   4   3325.21   3248.75     36.57 o
   7  10   4   1604.03   1539.97     33.56 o
   8  10   4   1559.88   1593.10     28.51 o
   9  10   4    933.25    904.38     32.89 o
 -10  11   4    945.83    975.87     33.37 o
  -9  11   4    230.26    315.56     19.59 o
  -8  11   4    176.07    147.61     11.46 o
  -7  11   4    448.61    468.42     13.63 o
  -6  11   4   1740.93   1767.25     20.67 o
  -5  11   4    421.77    387.36      8.12 o
  -4  11   4   2164.04   2271.17     24.27 o
  -3  11   4    276.75    291.34      8.79 o
  -2  11   4   3429.09   3536.10     35.35 o
  -1  11   4   3059.07   3169.78     32.32 o
   0  11   4   2397.97   2453.33     26.09 o
   1  11   4   4672.85   4751.26     42.96 o
   2  11   4   8211.35   8251.67     61.47 o
   3  11   4      1.88      5.13      3.35 <
   4  11   4   4543.76   4750.33     36.78 o
   5  11   4    319.79    283.35      8.00 o
   6  11   4   1381.44   1389.74     26.74 o
   7  11   4    455.75    501.17     19.90 o
   8  11   4      8.10      1.06      8.41 <
   9  11   4    297.00    339.93     20.73 o
  -9  12   4      7.13     11.70      9.23 <
  -8  12   4   1882.79   1874.10     38.23 o
  -7  12   4     14.59      5.29      6.19 <
  -6  12   4   3301.66   3337.47     39.63 o
  -5  12   4    217.69    187.86      8.77 o
  -4  12   4   6504.32   6518.21     58.37 o
  -3  12   4   3598.01   3507.73     36.77 o
  -2  12   4   2892.81   2760.97     28.48 o
  -1  12   4    234.15    265.60      8.36 o
   0  12   4    394.56    368.60      8.55 o
   1  12   4     57.57     55.95      4.94 o
   2  12   4   3827.98   3856.45     32.67 o
   3  12   4    105.58    120.17      5.21 o
   4  12   4   4828.68   5146.52     39.57 o
   5  12   4    535.02    575.80     14.79 o
   6  12   4   4694.75   4825.37     57.25 o
   7  12   4    396.74    412.34     18.84 o
   8  12   4   1441.89   1379.30     34.60 o
   9  12   4    493.85    508.73     42.15 o
  -9  13   4    120.24    148.35     26.77 o
  -8  13   4    297.81    266.56     18.81 o
  -7  13   4    127.06     95.76     10.56 o
  -6  13   4     64.53     66.33      8.23 o
  -5  13   4     47.60     27.60      6.53 o
  -4  13   4   1825.14   1942.77     31.09 o
  -3  13   4    417.98    431.78     14.28 o
  -2  13   4   6461.21   6539.20     67.00 o
  -1  13   4   1161.59   1173.24     23.50 o
   0  13   4   4503.68   4579.48     47.84 o
   1  13   4     78.32     72.46      9.03 o
   2  13   4   3193.37   2999.89     28.56 o
   3  13   4    452.32    468.66     12.04 o
   4  13   4   1358.43   1257.87     22.38 o
   5  13   4    673.90    724.12     17.20 o
   6  13   4    108.24     93.32      8.97 o
   7  13   4     80.13     75.85     10.92 o
   8  13   4    254.98    242.01     17.92 o
  -8  14   4   2601.36   2624.04    102.21 o
  -7  14   4     29.01     11.28      8.10 <
  -6  14   4   2453.56   2456.48     39.36 o
  -5  14   4     60.75     46.88      8.47 o
  -4  14   4    476.68    508.82     18.60 o
  -3  14   4    217.24    232.61     13.45 o
  -2  14   4     13.00     19.20      7.13 <
  -1  14   4    377.26    358.60     15.90 o
   0  14   4      1.43     -1.11      6.81 <
   1  14   4    640.71    645.92     18.32 o
   2  14   4   1333.00   1443.14     25.05 o
   3  14   4    232.77    259.26     10.38 o
   4  14   4   3222.66   3168.32     39.19 o
   5  14   4      1.15      2.62      6.95 <
   6  14   4   2615.25   2546.36     46.74 o
   7  14   4    224.12    178.53     15.75 o
   8  14   4   2014.22   1997.27     49.52 o
  -7  15   4     71.36     98.20     16.06 o
  -6  15   4    138.80    163.08     11.26 o
  -5  15   4    215.36    221.29     14.15 o
  -4  15   4    609.68    653.82     22.07 o
  -3  15   4     51.05     59.26      9.24 o
  -2  15   4   5378.70   5951.19     87.00 o
  -1  15   4     11.61     11.25      7.83 <
   0  15   4   3357.76   3406.55     46.72 o
   1  15   4     73.14     66.85      8.16 o
   2  15   4   1415.98   1295.40     24.36 o
   3  15   4    643.84    555.10     14.81 o
   4  15   4     82.42     53.21      6.53 o
   5  15   4     65.81     71.08     10.27 o
   6  15   4    170.02    200.90     16.86 o
   7  15   4      1.59     -2.07     11.21 <
  -7  16   4    632.22    600.75     42.47 o
  -6  16   4   1461.94   1418.60     49.57 o
  -5  16   4   1128.06   1099.51     26.71 o
  -4  16   4   1090.45   1043.12     28.87 o
  -3  16   4   1305.11   1298.54     31.85 o
  -2  16   4     29.03     22.94      7.91 <
  -1  16   4    124.64    109.47     11.21 o
   0  16   4    956.81   1075.61     28.39 o
   1  16   4    110.31     88.65      9.36 o
   2  16   4   1444.36   1494.40     27.20 o
   3  16   4   1164.99   1216.09     24.51 o
   4  16   4    594.51    665.08     16.86 o
   5  16   4    843.78    954.86     25.50 o
   6  16   4    768.54    740.23     51.00 o
   7  16   4    418.85    403.74     38.36 o
  -6  17   4    146.71    123.88     21.71 o
  -5  17   4    466.89    505.77     27.53 o
  -4  17   4    499.19    513.72     21.35 o
  -3  17   4    955.04    968.75     28.44 o
  -2  17   4     47.51     48.49      9.59 o
  -1  17   4   1521.57   1572.40     35.96 o
   0  17   4     38.19     18.26      9.17 <
   1  17   4   1470.30   1477.73     31.35 o
   2  17   4    359.17    339.86     14.06 o
   3  17   4   1876.02   2030.42     33.59 o
   4  17   4     54.73     57.47     10.39 o
   5  17   4    264.03    196.31     28.78 o
  -5  18   4   1956.52   2069.67     87.19 o
  -4  18   4    558.65    571.24     30.96 o
  -3  18   4    138.81    112.48     16.06 o
  -2  18   4    108.17    122.68     12.30 o
  -1  18   4    507.66    495.31     21.39 o
   0  18   4     10.10      8.74      9.39 <
   1  18   4      2.23      0.16      9.37 <
   2  18   4    370.62    419.10     16.08 o
   3  18   4    264.81    254.13     17.22 o
   4  18   4    614.26    596.29     46.76 o
  -3  19   4   1090.75   1053.85     57.98 o
  -2  19   4      0.87      2.23     15.73 <
  -1  19   4   3621.89   3720.17    118.71 o
   0  19   4     61.53     63.45     15.25 o
   1  19   4   2662.20   2894.02     73.17 o
   2  19   4    418.41    438.60     27.85 o
   3  19   4   1450.31   1535.77     72.25 o
   2  20   4    176.46    228.52     31.26 o
 -11   0   5    408.80    447.14     36.60 o
  -9   0   5    594.10    558.11     17.17 o
  -7   0   5     29.66     63.38      4.70 o
  -5   0   5    810.96   1046.50     13.94 o
  -3   0   5  30626.00  32133.80    226.07 o
  -1   0   5  34143.70  35504.90    276.04 o
   1   0   5  12409.90  13477.30     83.68 o
   3   0   5   2924.89   4193.71     33.73 o
   5   0   5   1472.39   1799.10     21.76 o
   7   0   5     26.48     34.77      6.46 o
   9   0   5    425.75    341.54     23.61 o
 -11   1   5   1496.56   1439.55     45.88 o
 -10   1   5     26.18      4.69      7.98 <
  -9   1   5   2655.31   2642.85     28.19 o
  -8   1   5    612.32    589.92      8.79 o
  -7   1   5   1461.72   1610.10     14.21 o
  -6   1   5   2675.82   2572.19     17.75 o
  -5   1   5   6840.78   7328.35     37.85 o
  -4   1   5     69.22     85.94      3.39 o
  -3   1   5   6463.40   6543.40     38.29 o
  -2   1   5   5862.90   5349.89     40.76 o
  -1   1   5      4.15     32.18      2.29 o
   0   1   5     90.82    288.82      5.35 o
   1   1   5   3518.72   4340.28     22.38 o
   2   1   5   4152.47   3683.10     19.97 o
   3   1   5  11672.80  12530.80     61.02 o
   4   1   5     50.40     55.46      3.20 o
   5   1   5  13673.70  14437.60     64.82 o
   6   1   5    523.31    534.74      9.58 o
   7   1   5   8195.18   8438.23     66.58 o
   8   1   5     20.67     44.37      9.18 o
   9   1   5   1200.65   1436.13     33.10 o
  10   1   5    168.33    155.08     13.56 o
 -11   2   5    321.79    391.45     36.14 o
 -10   2   5    116.60    129.41     11.58 o
  -9   2   5      0.08      4.12      3.52 <
  -8   2   5    320.71    273.87      6.21 o
  -7   2   5   2520.74   2539.10     19.75 o
  -6   2   5   2132.18   1998.02     15.63 o
  -5   2   5   6638.16   7119.24     35.01 o
  -4   2   5    433.98    290.09      5.42 o
  -3   2   5  11365.90  12051.50     59.17 o
  -2   2   5   7653.99   7317.66     50.02 o
  -1   2   5  16891.00  18228.60     92.17 o
   0   2   5   5515.85   5477.42     30.35 o
   1   2   5   6947.82   7178.87     38.52 o
   2   2   5   7464.77   7663.77     39.20 o
   3   2   5   6003.74   5925.52     32.43 o
   4   2   5     99.79    105.35      3.36 o
   5   2   5     40.86     68.55      3.31 o
   6   2   5    771.89    757.24     12.39 o
   7   2   5    779.27    837.71     15.43 o
   8   2   5   1272.54   1291.60     29.50 o
   9   2   5   1767.39   1789.40     37.39 o
  10   2   5   1525.45   1725.92     38.97 o
 -11   3   5    634.48    668.43     46.12 o
 -10   3   5   2243.08   2267.16     36.82 o
  -9   3   5   1499.35   1569.39     21.31 o
  -8   3   5   6222.82   6118.14     38.18 o
  -7   3   5   5314.03   5428.70     33.70 o
  -6   3   5   5807.29   5955.92     32.49 o
  -5   3   5   2665.13   2804.03     18.15 o
  -4   3   5     45.03     55.22      2.77 o
  -3   3   5   2170.57   2066.70     14.85 o
  -2   3   5    526.52    400.47      6.21 o
  -1   3   5   5046.51   4728.21     30.05 o
   0   3   5     15.91     27.09      2.26 o
   1   3   5   4208.67   3892.03     23.65 o
   2   3   5  14346.50  13344.80     70.71 o
   3   3   5   4101.36   3937.80     23.81 o
   4   3   5   6715.40   6279.08     33.31 o
   5   3   5    880.34    945.09     11.72 o
   6   3   5   4879.61   4988.00     41.61 o
   7   3   5    515.11    545.23     11.09 o
   8   3   5    671.02    692.07     19.36 o
   9   3   5    258.76    236.20     14.80 o
  10   3   5      1.57    -13.28      9.50 <
 -11   4   5    369.57    347.00     35.76 o
 -10   4   5    234.99    213.36     11.46 o
  -9   4   5      7.13      0.76      5.08 <
  -8   4   5     59.09     42.41      3.77 o
  -7   4   5    449.08    446.08      7.67 o
  -6   4   5   5195.82   5196.99     29.57 o
  -5   4   5   4006.23   3801.07     22.93 o
  -4   4   5   9456.34   8856.69     42.53 o
  -3   4   5  11024.60  10871.90     55.11 o
  -2   4   5  29325.00  28662.60    142.15 o
  -1   4   5   5785.95   5652.18     35.53 o
   0   4   5  17894.10  19052.60    103.45 o
   1   4   5    424.13    387.42      6.31 o
   2   4   5   1477.62   1855.77     14.51 o
   3   4   5    488.48    505.11      6.44 o
   4   4   5   1481.79   1232.03     12.08 o
   5   4   5   1496.89   1476.52     17.94 o
   6   4   5    787.26    793.17     14.65 o
   7   4   5   2818.46   2754.30     28.24 o
   8   4   5    689.57    686.55     19.50 o
   9   4   5   1601.61   1593.11     31.61 o
  10   4   5   1191.71   1104.34     31.10 o
 -11   5   5    421.41    481.33     42.49 o
 -10   5   5   3465.12   3575.51     57.67 o
  -9   5   5   1565.31   1539.14     22.88 o
  -8   5   5   4884.77   4999.29     39.14 o
  -7   5   5    157.21    142.51      4.98 o
  -6   5   5   1595.92   1698.76     14.66 o
  -5   5   5      2.49      7.31      2.34 o
  -4   5   5   5400.09   6002.68     31.83 o
  -3   5   5   1163.49   1214.79     10.64 o
  -2   5   5     56.41     74.47      3.79 o
  -1   5   5    157.41    156.24      4.88 o
   0   5   5  10658.20  11012.50     66.82 o
   1   5   5   2837.05   2647.08     21.84 o
   2   5   5  18731.20  19191.70    111.71 o
   3   5   5   3715.59   3257.88     23.41 o
   4   5   5  12105.20  12161.60     59.92 o
   5   5   5   6538.63   6189.28     37.83 o
   6   5   5   6983.97   7160.19     53.33 o
   7   5   5   2524.72   2457.85     26.87 o
   8   5   5   2154.46   2189.48     35.89 o
   9   5   5     78.64     56.71      8.99 o
  10   5   5    133.99    112.82     13.59 o
 -11   6   5     69.18     48.59     21.73 <
 -10   6   5     49.21     31.44      8.00 o
  -9   6   5     94.91     75.37      6.40 o
  -8   6   5    240.99    222.76      8.86 o
  -7   6   5    101.13    125.04      5.56 o
  -6   6   5   2304.42   2428.00     20.46 o
  -5   6   5   1121.08   1023.75     11.35 o
  -4   6   5   5515.47   5607.11     33.21 o
  -3   6   5    857.78    620.29      7.90 o
  -2   6   5   1594.63   1695.03     15.69 o
  -1   6   5   3046.83   2622.88     23.77 o
   0   6   5  11383.90  11887.10     84.76 o
   1   6   5    328.60    323.23      7.25 o
   2   6   5   5621.80   5715.74     37.53 o
   3   6   5   2553.26   2389.01     17.92 o
   4   6   5   1945.14   1894.44     15.40 o
   5   6   5   1687.90   1574.02     14.52 o
   6   6   5      8.38     12.12      3.90 o
   7   6   5    319.62    310.85     10.50 o
   8   6   5   1175.85   1137.18     25.55 o
   9   6   5    212.08    190.70     12.12 o
  10   6   5   1214.66   1381.04     39.95 o
 -10   7   5    559.57    505.54     21.33 o
  -9   7   5      0.73      5.24      5.53 <
  -8   7   5   1619.52   1669.52     23.69 o
  -7   7   5      2.39      5.21      3.74 <
  -6   7   5   2644.34   2673.30     20.87 o
  -5   7   5    147.56    127.41      4.92 o
  -4   7   5   1753.93   1775.09     15.07 o
  -3   7   5    335.90    351.93      6.25 o
  -2   7   5     53.46     71.10      3.43 o
  -1   7   5     42.36     56.83      3.62 o
   0   7   5   5542.40   5863.86     48.44 o
   1   7   5    833.77    859.18     13.31 o
   2   7   5  17295.80  18479.60     98.00 o
   3   7   5    133.38    106.40      3.98 o
   4   7   5   4297.56   4689.23     32.32 o
   5   7   5     19.15     25.94      3.53 o
   6   7   5   1542.37   1746.34     20.54 o
   7   7   5    137.55    159.50      9.52 o
   8   7   5   2201.03   2200.45     36.80 o
   9   7   5      0.90      6.28      9.06 <
 -10   8   5     17.75      4.26      9.15 <
  -9   8   5    240.38    208.53     14.70 o
  -8   8   5     85.71     86.65      6.55 o
  -7   8   5    392.88    387.47      9.30 o
  -6   8   5   1903.69   2077.54     20.23 o
  -5   8   5      3.44      9.57      2.77 o
  -4   8   5   1165.57   1366.30     13.57 o
  -3   8   5   1476.92   1454.78     13.11 o
  -2   8   5   3201.88   3646.66     24.82 o
  -1   8   5    544.24    499.73      8.23 o
   0   8   5   3997.10   4190.13     42.84 o
   1   8   5     55.66     52.05      4.97 o
   2   8   5   6937.73   7012.31     44.61 o
   3   8   5    121.54    117.99      4.99 o
   4   8   5   3110.07   3124.93     26.50 o
   5   8   5     46.58     39.31      3.54 o
   6   8   5    110.82    114.64      6.15 o
   7   8   5    529.27    579.66     15.90 o
   8   8   5    380.67    409.35     18.42 o
   9   8   5     12.73      9.70      9.55 <
 -10   9   5   1566.87   1495.38     39.42 o
  -9   9   5   1997.22   1990.51     44.76 o
  -8   9   5   1580.25   1709.74     27.47 o
  -7   9   5    337.64    322.11      9.45 o
  -6   9   5   2948.84   2904.54     24.07 o
  -5   9   5      3.33      7.62      3.14 <
  -4   9   5     39.97     53.16      3.77 o
  -3   9   5    160.79    177.80      5.57 o
  -2   9   5    135.29    176.76      5.18 o
  -1   9   5   1150.43   1185.60     13.79 o
   0   9   5    226.57    275.15      6.64 o
   1   9   5    341.39    300.29      7.82 o
   2   9   5   1705.50   1757.20     19.55 o
   3   9   5   3180.30   3150.72     28.82 o
   4   9   5   4516.43   4376.95     36.65 o
   5   9   5   5031.99   5032.90     36.69 o
   6   9   5   3430.49   3416.26     38.96 o
   7   9   5   1992.72   1832.67     32.36 o
   8   9   5    945.93    926.21     27.62 o
   9   9   5     37.03     24.51     11.29 <
 -10  10   5    396.88    364.76     20.55 o
  -9  10   5    190.87    213.52     16.20 o
  -8  10   5    171.81    158.53     11.21 o
  -7  10   5    539.03    573.66     12.63 o
  -6  10   5     82.60     76.17      4.47 o
  -5  10   5   4769.88   4807.02     33.45 o
  -4  10   5   2266.86   2377.25     23.17 o
  -3  10   5   6399.74   6538.59     43.08 o
  -2  10   5  10220.40  10622.70     62.92 o
  -1  10   5   7085.29   7199.00     56.08 o
   0  10   5   2240.17   2484.85     25.62 o
   1  10   5    755.52    769.20     13.97 o
   2  10   5      8.00     19.00      4.37 o
   3  10   5     86.13     88.84      5.57 o
   4  10   5      0.28      2.64      3.62 <
   5  10   5    622.59    614.97     11.50 o
   6  10   5    237.30    220.46     10.37 o
   7  10   5   1386.63   1369.23     27.84 o
   8  10   5     50.21     47.67      9.57 o
   9  10   5   1114.83   1093.32     44.54 o
  -9  11   5   2695.38   2682.06     56.39 o
  -8  11   5    925.55    922.17     25.77 o
  -7  11   5   2789.69   2784.81     40.43 o
  -6  11   5   1156.24   1244.18     18.42 o
  -5  11   5   3961.82   3820.72     33.93 o
  -4  11   5    364.91    385.82     10.34 o
  -3  11   5    131.07    138.98      6.13 o
  -2  11   5     99.60     89.29      5.14 o
  -1  11   5   5513.07   5599.05     45.99 o
   0  11   5    378.43    403.89      9.96 o
   1  11   5   9346.09   9290.34     69.90 o
   2  11   5   2332.89   2280.59     26.91 o
   3  11   5   4954.79   5062.15     38.85 o
   4  11   5   1894.98   1884.02     19.72 o
   5  11   5   1683.11   1689.81     23.54 o
   6  11   5   3761.52   3749.14     49.45 o
   7  11   5    667.07    638.79     19.65 o
   8  11   5    210.34    173.90     14.10 o
  -9  12   5    116.44    127.03     13.90 o
  -8  12   5     34.30     28.78      8.37 o
  -7  12   5   1683.80   1684.54     35.58 o
  -6  12   5     99.88     95.04      6.78 o
  -5  12   5   5356.94   5580.98     49.98 o
  -4  12   5      3.25     -1.18      5.31 <
  -3  12   5   4603.87   4533.71     41.48 o
  -2  12   5    293.31    296.58      9.32 o
  -1  12   5   7565.79   7644.54     55.12 o
   0  12   5    674.34    678.58     14.42 o
   1  12   5   5959.03   5920.26     51.55 o
   2  12   5   1044.32    959.24     18.80 o
   3  12   5   1837.18   1750.36     18.81 o
   4  12   5    180.61    162.98      7.44 o
   5  12   5     11.36     11.80      5.69 <
   6  12   5    207.28    204.38     12.36 o
   7  12   5    704.54    785.30     22.15 o
   8  12   5    400.61    397.98     27.60 o
  -9  13   5   1726.06   1648.30     78.36 o
  -8  13   5     14.73     20.66      8.30 <
  -7  13   5   1648.34   1684.38     36.69 o
  -6  13   5    392.57    376.10     14.74 o
  -5  13   5   1712.35   1509.61     25.32 o
  -4  13   5    684.00    693.34     16.43 o
  -3  13   5     66.11     71.30      5.41 o
  -2  13   5    316.93    305.62      9.32 o
  -1  13   5     16.97      8.72      4.27 <
   0  13   5   2292.05   2235.75     23.17 o
   1  13   5   2159.82   2127.17     26.63 o
   2  13   5    787.61    808.19     15.87 o
   3  13   5   6646.28   6536.15     57.38 o
   4  13   5     57.18     52.20      6.32 o
   5  13   5   4876.40   4940.19     47.99 o
   6  13   5     23.28     30.62      7.79 o
   7  13   5   3120.21   3104.20     47.35 o
   8  13   5      0.30    -11.52     13.24 <
  -8  14   5      2.88     25.79     19.37 <
  -7  14   5     18.85     15.55      8.03 <
  -6  14   5    106.10    118.96     11.75 o
  -5  14   5   1180.79   1211.05     26.30 o
  -4  14   5     29.71     21.95      7.32 <
  -3  14   5   4575.71   4618.70     55.59 o
  -2  14   5     26.00     22.67      6.43 o
  -1  14   5   7561.12   7361.56     74.88 o
   0  14   5     91.56     90.82      9.07 o
   1  14   5   1011.99   1053.04     21.19 o
   2  14   5      3.68     -0.37      5.92 <
   3  14   5   1119.58    993.81     19.22 o
   4  14   5     15.21     10.07      5.59 <
   5  14   5      9.70     45.34      8.34 o
   6  14   5     80.11     79.42      9.74 o
   7  14   5      6.65     11.02      9.11 <
  -7  15   5   1092.48   1091.85     42.52 o
  -6  15   5    401.05    404.81     19.10 o
  -5  15   5    577.78    553.58     18.54 o
  -4  15   5    484.19    497.48     17.45 o
  -3  15   5    182.57    171.90     11.26 o
  -2  15   5     75.22     43.00      8.01 o
  -1  15   5    118.04     61.00      8.32 o
   0  15   5    338.45    334.89     14.18 o
   1  15   5    120.80    101.04      8.20 o
   2  15   5     30.31     33.96      5.94 o
   3  15   5   1518.03   1525.63     23.40 o
   4  15   5    225.26    221.97     10.10 o
   5  15   5   2309.59   2368.83     40.37 o
   6  15   5    187.99    148.68     12.89 o
   7  15   5   1820.63   1841.73     55.60 o
  -7  16   5    101.02     60.19     18.97 o
  -6  16   5    882.66   1003.24     42.15 o
  -5  16   5    659.08    729.36     21.81 o
  -4  16   5    569.83    670.08     20.71 o
  -3  16   5    381.74    387.88     15.85 o
  -2  16   5    864.93    960.89     24.21 o
  -1  16   5    984.41    935.73     23.83 o
   0  16   5   1750.03   1726.87     32.46 o
   1  16   5    834.12    795.90     21.73 o
   2  16   5   1254.00   1236.02     22.68 o
   3  16   5    330.53    298.34     11.14 o
   4  16   5    273.83    244.96     10.43 o
   5  16   5     23.66     14.84      8.51 <
   6  16   5     88.63     79.00     14.63 o
  -6  17   5   1341.40   1228.80     65.05 o
  -5  17   5    638.26    575.11     44.92 o
  -4  17   5    320.83    290.96     15.12 o
  -3  17   5    230.23    242.59     13.73 o
  -2  17   5      2.28      3.78      7.29 <
  -1  17   5    210.11    203.39     12.51 o
   0  17   5    572.97    773.87     22.28 o
   1  17   5    690.51    684.42     20.88 o
   2  17   5   1376.71   1436.58     25.40 o
   3  17   5    468.33    453.10     14.48 o
   4  17   5   1176.38   1170.13     37.25 o
  -4  18   5   3751.59   3912.79    114.11 o
  -3  18   5     24.99     18.12     10.60 <
  -2  18   5   4319.75   4539.74     68.04 o
  -1  18   5     82.13     57.29      9.61 o
   0  18   5   2783.90   3021.18     47.51 o
   1  18   5    512.88    501.95     18.97 o
   2  18   5    226.47    153.76     14.88 o
   3  18   5     66.99     27.03      9.30 <
  -3  19   5      5.05    -37.51     17.22 <
  -2  19   5     58.60    112.57     21.61 o
  -1  19   5      2.19      8.85     15.72 <
   0  19   5    325.51    352.69     21.47 o
   1  19   5      6.09      4.88     12.16 <
   2  19   5   1597.40   1895.90     56.84 o
 -10   0   6   3194.78   3103.54     71.72 o
  -8   0   6   2850.17   2984.09     34.05 o
  -6   0   6   3267.70   3192.23     31.94 o
  -4   0   6   2345.75   2299.65     31.58 o
  -2   0   6     87.10     93.01      8.18 o
   0   0   6  28697.50  30032.10    192.68 o
   2   0   6  21664.80  21598.10    131.40 o
   4   0   6  39410.10  40297.70    279.39 o
   6   0   6  12975.30  13221.50    117.43 o
   8   0   6   1899.82   1905.76     52.62 o
  10   0   6     62.89    108.07     16.85 o
 -11   1   6      1.41     -8.37     15.86 <
 -10   1   6     50.48     74.52      9.61 o
  -9   1   6    435.79    431.30     11.10 o
  -8   1   6   1639.07   1631.00     17.23 o
  -7   1   6     31.07     52.14      3.27 o
  -6   1   6   8176.48   8223.80     43.60 o
  -5   1   6   1273.09   1172.77     12.68 o
  -4   1   6  31858.80  32389.00    195.34 o
  -3   1   6    401.21    295.82      5.47 o
  -2   1   6  15033.60  14614.30     91.21 o
  -1   1   6   2199.56   2576.36     18.89 o
   0   1   6  28735.10  31164.80    154.70 o
   1   1   6   3570.46   3880.33     21.33 o
   2   1   6  14284.30  15499.90     68.69 o
   3   1   6    199.10    223.38      4.26 o
   4   1   6     48.64     82.48      3.67 o
   5   1   6     90.07    116.31      4.36 o
   6   1   6   1434.92   1471.87     17.16 o
   7   1   6      0.66      3.50      4.61 <
   8   1   6   4935.56   5121.29     67.30 o
   9   1   6     10.82     10.12      8.83 <
  10   1   6   2446.87   2646.93     49.90 o
 -11   2   6    242.60    246.32     29.22 o
 -10   2   6   2587.63   2727.76     47.06 o
  -9   2   6    354.51    402.80     10.01 o
  -8   2   6   6860.70   7040.84     44.64 o
  -7   2   6    827.98    844.30     10.12 o
  -6   2   6   7325.20   7311.86     38.44 o
  -5   2   6     40.89     35.87      2.70 o
  -4   2   6   2245.60   2187.68     18.09 o
  -3   2   6    338.03    274.50      5.70 o
  -2   2   6   9855.29   9698.67     68.95 o
  -1   2   6   1828.27   1620.56     12.98 o
   0   2   6  30017.20  30775.70    146.09 o
   1   2   6   4162.83   4396.16     23.69 o
   2   2   6  11017.70  11230.20     55.24 o
   3   2   6    134.73    320.80      5.47 o
   4   2   6  10996.20  11442.10     60.67 o
   5   2   6    298.47    407.94      7.28 o
   6   2   6   1580.37   1725.63     18.07 o
   7   2   6    361.92    398.43     11.78 o
   8   2   6    708.19    741.97     22.82 o
   9   2   6    216.32    192.74     13.89 o
  10   2   6     10.13      7.85     11.53 <
 -11   3   6    124.75    102.90     21.78 o
 -10   3   6    208.68    272.47     15.42 o
  -9   3   6    687.37    697.45     13.73 o
  -8   3   6   1791.54   1928.33     18.79 o
  -7   3   6   1140.12   1131.91     12.99 o
  -6   3   6   1168.27   1196.58     11.82 o
  -5   3   6   4149.14   4499.83     30.10 o
  -4   3   6   2219.97   2643.04     18.56 o
  -3   3   6   5117.18   6009.60     44.43 o
  -2   3   6   6109.66   6476.12     42.97 o
  -1   3   6   2546.62   3374.82     23.84 o
   0   3   6   3261.09   3655.57     23.39 o
   1   3   6     13.78      7.07      2.09 o
   2   3   6   1533.23   1209.23     11.34 o
   3   3   6    268.22    211.38      4.83 o
   4   3   6   3806.07   4105.87     24.58 o
   5   3   6    335.88    320.71      6.46 o
   6   3   6   1740.16   1684.76     21.93 o
   7   3   6      7.23      1.80      5.17 <
   8   3   6    989.79    937.01     25.70 o
   9   3   6    473.54    495.17     20.07 o
  10   3   6    834.22    809.61     37.59 o
 -11   4   6   2073.06   2047.14     84.44 o
 -10   4   6    354.27    364.35     15.09 o
  -9   4   6    899.98    853.13     16.69 o
  -8   4   6    698.88    800.02     12.24 o
  -7   4   6    176.33    204.80      5.78 o
  -6   4   6     13.23     10.58      2.63 o
  -5   4   6     13.84     51.38      3.56 o
  -4   4   6   3246.23   3266.32     22.29 o
  -3   4   6   2827.37   3188.79     23.13 o
  -2   4   6    205.31    170.48      5.36 o
  -1   4   6   1290.23   1494.31     15.50 o
   0   4   6   6835.88   7193.85     42.34 o
   1   4   6   1969.92   2169.81     17.06 o
   2   4   6   6446.08   6957.87     43.69 o
   3   4   6   4632.11   4660.37     28.21 o
   4   4   6    244.80    322.58      5.46 o
   5   4   6   5469.20   5461.56     34.24 o
   6   4   6    223.55    241.29      8.07 o
   7   4   6    411.62    430.75     10.77 o
   8   4   6     83.51     90.04      9.16 o
   9   4   6      2.61      4.58      8.44 <
  10   4   6      3.15     15.11     13.59 <
 -11   5   6     90.19     80.37     22.28 o
 -10   5   6     92.65     64.91      9.70 o
  -9   5   6    500.43    462.19     14.05 o
  -8   5   6    237.67    266.36      8.65 o
  -7   5   6   3558.03   3529.38     26.67 o
  -6   5   6     71.08     72.04      3.47 o
  -5   5   6  14539.10  14852.90     71.22 o
  -4   5   6    333.69    400.37      6.88 o
  -3   5   6  18719.20  19338.20    102.36 o
  -2   5   6     30.16     71.82      3.58 o
  -1   5   6  11608.20  12399.00     71.49 o
   0   5   6   1548.58   1228.94     13.91 o
   1   5   6     19.89     67.05      3.56 o
   2   5   6    685.23    588.26      8.92 o
   3   5   6     42.95     34.11      3.18 o
   4   5   6    140.88    143.10      4.48 o
   5   5   6    145.24    127.52      4.65 o
   6   5   6    348.96    354.36      9.60 o
   7   5   6   2879.24   2974.81     30.74 o
   8   5   6     44.72     27.57      7.31 o
   9   5   6   2494.78   2428.75     45.84 o
  10   5   6     57.89     30.81     15.74 <
 -11   6   6   1405.36   1370.67     72.12 o
 -10   6   6     50.21     44.39      8.63 o
  -9   6   6   3507.04   3449.30     41.46 o
  -8   6   6   1095.01   1149.49     19.20 o
  -7   6   6   1385.04   1473.54     14.66 o
  -6   6   6   1685.72   1666.98     14.16 o
  -5   6   6    381.67    395.07      7.10 o
  -4   6   6     48.65     65.16      3.29 o
  -3   6   6   2295.25   2427.63     19.48 o
  -2   6   6    855.08    838.32      9.95 o
  -1   6   6  12367.10  12733.00     78.16 o
   0   6   6    597.36    485.09      9.47 o
   1   6   6  15664.10  15976.20    110.61 o
   2   6   6     42.84     34.90      3.37 o
   3   6   6  11875.20  12221.10     63.45 o
   4   6   6    237.51    263.12      5.95 o
   5   6   6   7221.69   7157.25     41.64 o
   6   6   6    208.81    235.00      7.23 o
   7   6   6   3241.25   3114.15     38.01 o
   8   6   6    339.44    311.20     14.19 o
   9   6   6    309.42    303.83     15.14 o
  10   6   6      4.44     -9.41     16.20 <
 -10   7   6     12.90     -2.81      9.88 <
  -9   7   6    861.26    911.14     20.03 o
  -8   7   6      1.56     -0.43      5.91 <
  -7   7   6   2473.50   2548.98     23.35 o
  -6   7   6      1.82      8.57      2.77 o
  -5   7   6   4077.10   4290.47     29.84 o
  -4   7   6     11.56     13.52      2.89 o
  -3   7   6  11531.10  11831.70     60.75 o
  -2   7   6    104.92     79.84      3.96 o
  -1   7   6   9605.08   8886.75     50.73 o
   0   7   6    752.27    694.38     13.06 o
   1   7   6   9190.34   8658.49     65.95 o
   2   7   6      0.07      2.30      3.23 <
   3   7   6    388.69    399.57      7.11 o
   4   7   6     69.15     81.76      4.13 o
   5   7   6   2113.42   2157.56     20.00 o
   6   7   6    150.57    165.97      6.76 o
   7   7   6   5625.35   5442.49     55.30 o
   8   7   6     60.57     70.30      8.94 o
   9   7   6   2865.44   3077.42     47.62 o
 -10   8   6     45.86     43.11     12.95 o
  -9   8   6   2452.89   2525.93     35.57 o
  -8   8   6    217.62    250.99     10.75 o
  -7   8   6   6413.83   6575.24     47.83 o
  -6   8   6    122.64    128.82      5.08 o
  -5   8   6    251.88    236.11      6.45 o
  -4   8   6      3.45     -0.66      2.74 <
  -3   8   6   1454.86   1465.95     14.54 o
  -2   8   6    231.44    212.10      6.15 o
  -1   8   6   8495.71   8318.76     49.31 o
   0   8   6   1583.64   1621.80     18.16 o
   1   8   6  13917.90  13773.20     78.46 o
   2   8   6   2885.48   2912.98     23.90 o
   3   8   6   9384.87   9142.79     61.44 o
   4   8   6   1998.52   1994.57     21.34 o
   5   8   6   4848.78   4881.29     36.71 o
   6   8   6    332.48    338.39     11.96 o
   7   8   6   1987.55   2093.30     31.09 o
   8   8   6      0.31      3.51      7.25 <
   9   8   6    260.63    262.57     19.17 o
 -10   9   6    109.10     76.26     14.61 o
  -9   9   6    155.29    188.24     11.43 o
  -8   9   6      4.27     -5.96      5.72 <
  -7   9   6   3260.45   3315.34     39.69 o
  -6   9   6   2432.16   2401.49     21.53 o
  -5   9   6   5629.54   5577.93     36.68 o
  -4   9   6   2309.20   2264.57     19.53 o
  -3   9   6  13169.00  13351.50     75.25 o
  -2   9   6    943.58    950.93     12.35 o
  -1   9   6   6438.21   6402.74     42.97 o
   0   9   6    746.81    613.25     11.91 o
   1   9   6   1813.41   1862.34     24.22 o
   2   9   6   1549.67   1456.37     21.03 o
   3   9   6    492.93    410.05      9.39 o
   4   9   6      0.10     -0.98      4.68 <
   5   9   6   1352.53   1512.34     19.02 o
   6   9   6    384.95    388.01     14.62 o
   7   9   6    866.34    860.37     22.16 o
   8   9   6    101.20    111.40     12.11 o
   9   9   6   1552.73   1632.82     80.64 o
 -10  10   6    765.14    722.67     35.07 o
  -9  10   6    458.55    393.61     20.84 o
  -8  10   6    458.23    384.22     13.40 o
  -7  10   6    513.79    415.61     13.45 o
  -6  10   6     72.96     56.98      4.76 o
  -5  10   6    426.21    411.81     10.04 o
  -4  10   6      6.45      6.49      3.26 <
  -3  10   6   1332.01   1267.69     17.96 o
  -2  10   6   1382.99   1472.86     17.88 o
  -1  10   6      4.15      1.82      4.41 <
   0  10   6    675.65    795.55     15.67 o
   1  10   6   2781.89   2724.71     34.78 o
   2  10   6   1396.28   1379.50     23.29 o
   3  10   6   5559.37   5485.19     51.34 o
   4  10   6    787.51    901.13     14.50 o
   5  10   6   3989.13   4002.51     35.58 o
   6  10   6     10.22     -2.69      8.32 <
   7  10   6    193.74    234.38     12.94 o
   8  10   6     26.10     15.59      9.66 <
  -9  11   6      3.69      0.35      9.77 <
  -8  11   6    711.18    712.50     18.54 o
  -7  11   6    269.84    291.07     11.96 o
  -6  11   6   2388.30   2381.67     29.44 o
  -5  11   6   2355.46   2432.37     28.87 o
  -4  11   6   1941.25   2083.97     23.25 o
  -3  11   6   4223.24   4084.83     38.17 o
  -2  11   6   1222.91   1340.98     17.49 o
  -1  11   6     45.59     29.96      5.44 o
   0  11   6   2477.14   2501.64     31.35 o
   1  11   6    786.38    756.28     15.78 o
   2  11   6     75.78     66.40      7.91 o
   3  11   6    197.17    202.63      9.17 o
   4  11   6    140.37    146.42      6.08 o
   5  11   6      0.37      4.63      5.43 <
   6  11   6   1949.54   1912.83     37.85 o
   7  11   6    307.06    295.37     14.16 o
   8  11   6    900.13    772.81     31.01 o
  -9  12   6     21.66     13.06     16.81 <
  -8  12   6   3158.27   3127.09     52.40 o
  -7  12   6     55.10     54.95      7.14 o
  -6  12   6    752.52    752.16     16.11 o
  -5  12   6     13.09     14.40      5.48 <
  -4  12   6     73.28    109.97      6.09 o
  -3  12   6    119.93    136.88      7.41 o
  -2  12   6   6629.53   7000.67     56.41 o
  -1  12   6    479.22    516.16     11.88 o
   0  12   6   3564.29   3828.40     38.62 o
   1  12   6      5.08     -5.74      5.58 <
   2  12   6   4110.42   4251.44     49.15 o
   3  12   6      0.67      1.10      5.90 <
   4  12   6   1415.12   1292.80     22.44 o
   5  12   6    421.72    420.59     13.03 o
   6  12   6   1330.64   1189.93     30.01 o
   7  12   6     70.29     59.69     10.18 o
   8  12   6    661.73    635.13     47.72 o
  -9  13   6     42.49     69.31     22.39 o
  -8  13   6    824.14    881.15     27.29 o
  -7  13   6     17.60     20.37      8.03 <
  -6  13   6   2196.62   2128.23     31.88 o
  -5  13   6     70.96     51.48      5.88 o
  -4  13   6   4027.40   4092.04     45.10 o
  -3  13   6    348.16    308.67      9.97 o
  -2  13   6   2905.02   2727.15     30.28 o
  -1  13   6     23.40     30.00      4.58 o
   0  13   6   4994.96   4837.03     46.34 o
   1  13   6    289.45    222.60     10.17 o
   2  13   6   1093.59    974.69     21.70 o
   3  13   6     83.13     93.57      7.79 o
   4  13   6     16.23     11.17      5.55 <
   5  13   6     46.00     36.67      9.10 o
   6  13   6    377.20    438.09     19.21 o
   7  13   6      0.91    -10.15     10.57 <
  -8  14   6   1390.46   1528.63     75.21 o
  -7  14   6     43.93     32.46      8.72 o
  -6  14   6    324.98    324.60     17.07 o
  -5  14   6    264.42    270.17     13.22 o
  -4  14   6    397.32    374.92     14.95 o
  -3  14   6    156.55    146.48     10.56 o
  -2  14   6      9.11     17.91      6.86 <
  -1  14   6     71.61     51.56      7.35 o
   0  14   6   2782.61   2989.24     36.23 o
   1  14   6    128.57    122.69      8.60 o
   2  14   6   6187.65   6390.64     62.80 o
   3  14   6    415.52    430.27     13.95 o
   4  14   6   6386.90   6641.55     64.41 o
   5  14   6    333.44    340.02     17.02 o
   6  14   6   2781.65   2796.20     50.12 o
   7  14   6    156.42    188.01     18.85 o
  -7  15   6     62.35     69.64     14.58 o
  -6  15   6   2088.08   2146.06     44.32 o
  -5  15   6    136.10    155.54     13.23 o
  -4  15   6   4190.75   4369.58     56.15 o
  -3  15   6    120.51    118.87      9.91 o
  -2  15   6   6025.88   6390.46     70.67 o
  -1  15   6   1074.51   1073.67     24.70 o
   0  15   6   2575.50   2648.07     40.22 o
   1  15   6    620.39    590.89     16.76 o
   2  15   6    124.65     96.64      8.58 o
   3  15   6     83.26     77.82      7.16 o
   4  15   6     27.05     53.04      7.32 o
   5  15   6      1.78     -1.26      7.71 <
   6  15   6    518.85    626.67     26.72 o
   7  15   6    566.80    646.90     46.71 o
  -7  16   6    482.88    581.34     43.28 o
  -6  16   6    693.11    654.90     47.38 o
  -5  16   6    109.53     73.88     14.57 o
  -4  16   6    265.46    264.98     14.16 o
  -3  16   6     75.97    113.20     10.17 o
  -2  16   6    605.74    645.67     20.15 o
  -1  16   6   1642.29   1838.10     33.98 o
   0  16   6   2334.70   2548.73     40.67 o
   1  16   6    300.60    327.68     13.40 o
   2  16   6   2435.67   2595.86     34.61 o
   3  16   6    628.73    646.75     16.73 o
   4  16   6   1578.98   1665.74     33.88 o
   5  16   6    128.68     74.25     11.76 o
   6  16   6    495.27    507.67     29.59 o
  -5  17   6   1990.15   2052.29     86.07 o
  -4  17   6    871.42    873.13     39.73 o
  -3  17   6    941.37    864.64     24.23 o
  -2  17   6   1036.85    988.58     25.79 o
  -1  17   6    805.49    696.04     21.44 o
   0  17   6   1059.41   1045.54     26.08 o
   1  17   6    243.76    179.29     11.87 o
   2  17   6     96.74     77.53      7.86 o
   3  17   6      1.01      0.00      6.16 <
   4  17   6      7.43    -25.18     16.16 <
  -3  18   6    291.91    301.24     29.92 o
  -2  18   6    496.40    503.95     38.64 o
  -1  18   6    230.61    261.17     18.48 o
   0  18   6    662.60    674.80     27.74 o
   1  18   6    883.70    832.84     30.55 o
   2  18   6    661.97    579.21     25.63 o
   3  18   6   2191.25   2349.17     88.63 o
  -2  19   6     18.37     -4.39     14.88 <
  -1  19   6    837.76    694.43     47.93 o
   0  19   6      3.56     40.51     19.78 <
   1  19   6      0.54    -14.02     13.42 <
   2  19   6      4.67      4.25     11.37 <
  -9   0   7   3226.11   3146.79     46.12 o
  -7   0   7  14018.50  14246.30     96.98 o
  -5   0   7  12890.70  13860.10    101.40 o
  -3   0   7   3644.16   4843.52     47.12 o
  -1   0   7   1396.92   2302.21     24.29 o
   1   0   7    463.08   1035.63     13.08 o
   3   0   7    940.52    749.47     11.50 o
   5   0   7    504.16    562.80     12.11 o
   7   0   7   4279.48   4472.60     62.86 o
   9   0   7    992.52   1061.07     41.49 o
 -10   1   7    171.84    176.75     15.25 o
  -9   1   7   1275.15   1340.36     18.75 o
  -8   1   7    662.28    643.07     12.32 o
  -7   1   7    316.46    247.17      6.54 o
  -6   1   7    240.20    224.38      5.74 o
  -5   1   7   1369.75   1283.57     13.18 o
  -4   1   7    242.59    291.58      6.17 o
  -3   1   7   6865.24   6386.85     45.90 o
  -2   1   7    221.21    286.28      5.95 o
  -1   1   7  12346.30  13079.70     73.52 o
   0   1   7    145.91    164.73      4.16 o
   1   1   7  23827.50  25737.50    110.46 o
   2   1   7    590.66    712.45      7.90 o
   3   1   7  12395.50  13446.70     59.89 o
   4   1   7    419.15    432.51      6.50 o
   5   1   7   1178.12   1313.03     14.78 o
   6   1   7   2860.07   3011.52     25.26 o
   7   1   7    137.07    144.06      7.82 o
   8   1   7    255.01    289.61     15.62 o
   9   1   7    138.49    146.75     12.88 o
 -10   2   7      8.57     -6.14     10.44 <
  -9   2   7   1758.00   1741.79     21.66 o
  -8   2   7     57.36     45.79      4.67 o
  -7   2   7   6299.43   6493.30     43.35 o
  -6   2   7    460.69    533.31      8.63 o
  -5   2   7   8143.05   8364.50     43.09 o
  -4   2   7   4998.18   5039.56     29.18 o
  -3   2   7  15127.20  15938.30     94.32 o
  -2   2   7   2845.90   2526.41     21.05 o
  -1   2   7   6961.08   7534.79     45.76 o
   0   2   7   2969.44   2825.29     18.09 o
   1   2   7    508.09    477.24      6.19 o
   2   2   7   1424.08   1383.25     11.74 o
   3   2   7   7625.29   7505.06     37.33 o
   4   2   7    297.59    273.55      5.66 o
   5   2   7   7489.86   7448.98     49.41 o
   6   2   7   1497.31   1565.54     18.14 o
   7   2   7   2894.23   2907.77     36.04 o
   8   2   7    539.36    564.22     20.38 o
   9   2   7   1182.42   1167.68     30.97 o
 -11   3   7   1451.18   1234.84     62.44 o
 -10   3   7    791.59    836.83     22.25 o
  -9   3   7   2222.44   2196.40     24.33 o
  -8   3   7   1116.63   1125.67     15.96 o
  -7   3   7   3742.47   3780.57     29.67 o
  -6   3   7   1009.98   1013.78     12.47 o
  -5   3   7    297.09    270.78      5.58 o
  -4   3   7    860.28    889.30      9.65 o
  -3   3   7   1758.78   1740.40     19.54 o
  -2   3   7   3482.61   3625.46     30.62 o
  -1   3   7   3810.38   4288.50     29.52 o
   0   3   7   8224.69   8541.78     46.89 o
   1   3   7   4442.28   4833.59     27.74 o
   2   3   7   5322.53   5294.06     29.84 o
   3   3   7   1982.75   1995.20     16.28 o
   4   3   7   3645.16   3577.13     25.46 o
   5   3   7   2849.67   2920.61     23.39 o
   6   3   7   1244.23   1140.00     13.49 o
   7   3   7    757.26    891.27     16.67 o
   8   3   7     41.84     37.30      8.63 o
   9   3   7     48.58     30.71      8.76 o
 -11   4   7     67.60    109.86     21.14 o
 -10   4   7    369.11    352.57     15.23 o
  -9   4   7    442.66    420.96     12.15 o
  -8   4   7   2329.55   2246.92     23.74 o
  -7   4   7   1409.69   1432.34     17.58 o
  -6   4   7   7550.68   7616.75     44.53 o
  -5   4   7   3660.26   3811.10     25.23 o
  -4   4   7   9016.95   9365.02     53.86 o
  -3   4   7   4929.16   4985.05     34.66 o
  -2   4   7   3066.32   3298.67     26.83 o
  -1   4   7    979.00    825.70     10.39 o
   0   4   7    173.59    177.53      5.10 o
   1   4   7   1104.23   1021.32     11.45 o
   2   4   7    500.29    386.81      7.34 o
   3   4   7    406.18    432.09      7.16 o
   4   4   7    240.19    205.59      5.19 o
   5   4   7    838.73    875.27     11.11 o
   6   4   7   2110.29   2104.55     23.99 o
   7   4   7    788.58    825.11     16.26 o
   8   4   7   2816.93   2848.18     43.09 o
   9   4   7   1057.85   1020.29     29.20 o
 -11   5   7     22.60      9.96     15.57 <
 -10   5   7   1532.48   1697.12     37.00 o
  -9   5   7      0.95     -4.23      5.80 <
  -8   5   7    515.17    499.91     11.75 o
  -7   5   7    321.60    316.81      8.47 o
  -6   5   7      6.39      8.92      3.38 <
  -5   5   7   1574.42   1577.43     16.16 o
  -4   5   7   1059.65   1204.05     12.97 o
  -3   5   7    717.37    617.74      8.89 o
  -2   5   7  10652.40  11273.30     63.92 o
  -1   5   7    158.99    197.97      5.57 o
   0   5   7  12102.50  12404.90     65.88 o
   1   5   7   2170.98   2155.60     18.42 o
   2   5   7  16136.40  16030.30     79.12 o
   3   5   7   3109.05   3054.71     20.47 o
   4   5   7   7657.85   7682.55     45.73 o
   5   5   7   2032.53   2080.08     17.77 o
   6   5   7    132.25    137.29      6.88 o
   7   5   7     96.22     61.07      6.88 o
   8   5   7     62.06     85.80      9.20 o
   9   5   7      3.63     -0.63      7.77 <
 -11   6   7    130.73    175.68     29.84 o
 -10   6   7   1160.74   1240.15     31.64 o
  -9   6   7      3.90     -0.87      5.60 <
  -8   6   7   3805.96   3956.89     40.55 o
  -7   6   7     38.76     33.22      4.44 o
  -6   6   7   3594.68   3689.23     29.39 o
  -5   6   7    237.18    202.29      5.84 o
  -4   6   7  10228.50  10493.50     56.70 o
  -3   6   7    139.76    143.60      4.86 o
  -2   6   7   8103.53   8420.06     48.16 o
  -1   6   7     41.85     35.04      3.49 o
   0   6   7   5847.60   6328.80     39.71 o
   1   6   7    154.97    102.32      4.73 o
   2   6   7    293.11    259.38      6.14 o
   3   6   7   4781.60   4716.13     30.44 o
   4   6   7   2891.91   2686.21     21.96 o
   5   6   7   1170.74   1068.92     12.82 o
   6   6   7   3819.83   3664.32     36.18 o
   7   6   7     31.05     39.51      6.64 o
   8   6   7   2460.44   2398.87     39.61 o
   9   6   7    431.77    490.79     19.12 o
 -10   7   7   1747.22   1756.15     38.58 o
  -9   7   7      6.93      9.74      5.76 <
  -8   7   7    988.34   1059.95     21.17 o
  -7   7   7      0.49     -1.93      4.52 <
  -6   7   7    486.77    518.53      8.70 o
  -5   7   7    611.84    523.82     10.07 o
  -4   7   7   8692.58   8792.66     54.09 o
  -3   7   7    537.43    540.09      9.19 o
  -2   7   7  14426.10  14457.30     65.99 o
  -1   7   7     55.35     55.93      3.37 o
   0   7   7  10483.20  10752.00     66.02 o
   1   7   7    165.24    175.43      5.38 o
   2   7   7   3147.38   3436.83     28.23 o
   3   7   7    320.03    339.76      8.08 o
   4   7   7   4189.35   4296.82     33.57 o
   5   7   7     11.39     10.43      3.71 <
   6   7   7   1148.58   1169.71     21.58 o
   7   7   7      3.39     -2.37      5.96 <
   8   7   7     53.54     64.68      9.25 o
   9   7   7     38.33     44.20      9.97 o
 -10   8   7   1276.31   1389.12     34.42 o
  -9   8   7    371.35    340.52     13.11 o
  -8   8   7   2613.58   2784.12     36.89 o
  -7   8   7    699.86    726.67     17.21 o
  -6   8   7   3927.07   4136.71     34.36 o
  -5   8   7    105.22     95.95      5.43 o
  -4   8   7   5622.68   5757.33     39.44 o
  -3   8   7     14.63     13.35      3.72 o
  -2   8   7   5314.37   5650.40     35.55 o
  -1   8   7    734.84    742.50     11.29 o
   0   8   7    803.43    970.87     13.25 o
   1   8   7    225.96    225.04      6.85 o
   2   8   7   1541.96   1463.25     17.56 o
   3   8   7     71.05     52.87      4.80 o
   4   8   7   6579.03   6758.59     50.60 o
   5   8   7    963.14    855.73     12.44 o
   6   8   7   2971.98   3076.59     38.02 o
   7   8   7    185.46    178.57      9.92 o
   8   8   7   1150.39   1066.84     26.29 o
   9   8   7    529.81    583.18     40.62 o
 -10   9   7    711.58    601.03     32.47 o
  -9   9   7      5.18     -4.65      6.33 <
  -8   9   7    768.58    729.76     18.24 o
  -7   9   7    181.10    165.54      9.31 o
  -6   9   7    194.50    213.84      7.91 o
  -5   9   7    130.98    118.00      6.64 o
  -4   9   7   1831.35   1818.77     20.75 o
  -3   9   7    369.02    354.98      8.26 o
  -2   9   7   3435.46   3488.25     35.75 o
  -1   9   7   2212.23   2322.40     23.99 o
   0   9   7   9252.56   9307.08     74.30 o
   1   9   7   3714.29   3668.78     35.04 o
   2   9   7   2922.61   3063.70     33.78 o
   3   9   7   2982.50   2944.38     28.27 o
   4   9   7   1130.50   1098.05     16.03 o
   5   9   7    748.85    695.36     12.28 o
   6   9   7     55.16     38.95      6.74 o
   7   9   7     26.97     32.96      6.34 o
   8   9   7    103.59    115.08     12.68 o
 -10  10   7     57.71     24.37     13.17 <
  -9  10   7    374.80    291.56     14.45 o
  -8  10   7   1379.44   1359.29     25.52 o
  -7  10   7   1134.85   1068.10     21.64 o
  -6  10   7   4699.25   4805.50     45.29 o
  -5  10   7   3485.57   3339.54     34.03 o
  -4  10   7   1978.36   1956.95     20.18 o
  -3  10   7   2227.88   2315.10     25.86 o
  -2  10   7     26.50     30.03      4.74 o
  -1  10   7   2819.18   2925.08     28.61 o
   0  10   7     12.06     19.69      5.10 o
   1  10   7    403.19    350.51     12.98 o
   2  10   7     93.62     98.30      7.49 o
   3  10   7     98.70     84.35      6.06 o
   4  10   7     57.46     65.05      6.11 o
   5  10   7    501.19    430.03     12.62 o
   6  10   7    533.84    605.65     18.75 o
   7  10   7   1545.97   1555.79     31.19 o
   8  10   7   1052.89   1142.73     37.52 o
  -9  11   7   2387.20   2382.15     45.82 o
  -8  11   7     26.41     21.18      6.66 o
  -7  11   7    812.30    821.76     19.32 o
  -6  11   7     18.12     16.03      5.96 <
  -5  11   7    143.16    169.97      7.99 o
  -4  11   7    178.33    148.38      6.66 o
  -3  11   7    711.70    705.71     13.89 o
  -2  11   7    875.78    931.11     16.07 o
  -1  11   7   2423.57   2461.10     26.59 o
   0  11   7   2435.04   2368.19     30.86 o
   1  11   7   2446.79   2378.40     33.56 o
   2  11   7   3204.43   3335.61     41.54 o
   3  11   7   4216.33   4188.44     44.40 o
   4  11   7    531.29    555.10     14.49 o
   5  11   7   1475.02   1425.76     23.65 o
   6  11   7     44.72     23.93      7.59 o
   7  11   7    513.23    536.02     19.10 o
   8  11   7      4.51      1.46     16.16 <
  -9  12   7    899.14    937.29     56.12 o
  -8  12   7     77.66    119.80      9.24 o
  -7  12   7   1354.99   1435.62     26.48 o
  -6  12   7     84.80     67.38      7.22 o
  -5  12   7   3866.66   3903.25     40.10 o
  -4  12   7    236.48    185.79      8.43 o
  -3  12   7   5942.65   5979.10     51.27 o
  -2  12   7   1805.60   1820.85     23.88 o
  -1  12   7   5374.55   5067.39     56.04 o
   0  12   7   2205.06   2155.98     27.36 o
   1  12   7    340.46    250.08     10.07 o
   2  12   7    159.96    159.75      9.78 o
   3  12   7   1397.20   1513.70     24.73 o
   4  12   7    111.83     98.79      7.64 o
   5  12   7   2337.80   2485.01     44.21 o
   6  12   7    254.37    223.44     14.52 o
   7  12   7   1746.64   1715.52     38.22 o
  -8  13   7    371.12    381.52     25.43 o
  -7  13   7     84.69     84.45     10.88 o
  -6  13   7      0.42     -4.93      6.07 <
  -5  13   7    103.97    152.43      8.28 o
  -4  13   7     26.29     13.89      5.45 <
  -3  13   7   1136.33   1236.98     22.21 o
  -2  13   7     31.23     38.71      5.37 o
  -1  13   7   4024.49   4246.13     37.78 o
   0  13   7    124.38    123.13      7.79 o
   1  13   7   5612.47   5891.50     58.44 o
   2  13   7    175.30    164.67     10.07 o
   3  13   7   3858.85   3783.87     43.72 o
   4  13   7    224.90    230.20     10.73 o
   5  13   7   1547.51   1449.24     33.63 o
   6  13   7    256.84    264.55     15.85 o
   7  13   7    590.90    517.54     28.85 o
  -8  14   7     64.31     40.55     13.54 <
  -7  14   7   3119.37   3526.94     80.62 o
  -6  14   7     17.54      1.95      8.62 <
  -5  14   7   4455.91   4612.84     66.79 o
  -4  14   7     54.93     41.99      7.19 o
  -3  14   7   1525.78   1551.25     29.70 o
  -2  14   7    395.23    355.77     14.34 o
  -1  14   7    188.96    116.90      9.55 o
   0  14   7    647.36    622.80     16.81 o
   1  14   7      6.77      6.90      6.09 <
   2  14   7     15.77     10.46      6.31 <
   3  14   7     26.54     27.47      6.45 o
   4  14   7     29.04     29.51      6.38 o
   5  14   7    670.27    680.05     23.68 o
   6  14   7      8.62     10.20     10.12 <
   7  14   7    896.97    991.45     59.60 o
  -7  15   7    108.74     81.42     14.97 o
  -6  15   7     43.54     51.54     12.33 o
  -5  15   7    144.52    204.78     14.28 o
  -4  15   7    330.91    351.07     15.28 o
  -3  15   7    844.76    959.61     23.88 o
  -2  15   7    191.06    222.87     12.67 o
  -1  15   7   4594.12   4891.94     59.33 o
   0  15   7     79.08     89.20      9.11 o
   1  15   7   2378.11   2440.92     35.51 o
   2  15   7     39.05     34.92      6.64 o
   3  15   7   1964.74   1807.24     30.00 o
   4  15   7    173.44    140.81     12.43 o
   5  15   7    456.27    406.62     21.99 o
   6  15   7     14.10     14.67     11.50 <
  -6  16   7    669.51    737.11     50.18 o
  -5  16   7   1866.36   1943.24     59.38 o
  -4  16   7    446.99    426.11     19.65 o
  -3  16   7   1914.14   1993.74     36.49 o
  -2  16   7    966.53   1023.21     25.32 o
  -1  16   7    103.52     77.23      9.36 o
   0  16   7    199.77    193.18     11.78 o
   1  16   7    160.59    180.21     10.62 o
   2  16   7     19.52     30.44      6.66 o
   3  16   7    822.81    976.20     20.87 o
   4  16   7    733.03    854.09     27.07 o
   5  16   7    792.82    929.98     39.56 o
  -4  17   7     77.59     77.27     20.95 o
  -3  17   7   1102.24   1199.50     28.92 o
  -2  17   7    203.29    192.14     12.61 o
  -1  17   7    998.32   1022.11     26.15 o
   0  17   7   1284.36   1287.53     29.29 o
   1  17   7    300.27    258.35     13.91 o
   2  17   7   1540.43   1623.57     29.86 o
   3  17   7    296.36    261.61     15.09 o
   4  17   7   1046.81   1092.99     59.12 o
  -2  18   7    687.55    601.71     41.87 o
  -1  18   7    233.45    216.06     17.40 o
   0  18   7    351.33    335.35     20.24 o
   1  18   7     94.59     46.83     11.57 o
   2  18   7     15.60     16.75     11.38 <
  -1  19   7      0.14     41.14     16.28 <
   1  19   7    117.39    167.34     19.99 o
 -10   0   8    488.27    477.19     43.48 o
  -8   0   8    518.08    463.63     14.57 o
  -6   0   8     70.79     91.57      6.63 o
  -4   0   8   8183.30   8800.22     69.10 o
  -2   0   8  15488.40  15764.40    117.42 o
   0   0   8  10989.20  11788.50     91.77 o
   2   0   8   4931.15   5022.64     39.61 o
   4   0   8    916.44   1051.16     15.66 o
   6   0   8    567.27    603.86     16.33 o
   8   0   8    338.60    308.83     23.34 o
 -10   1   8   1577.81   1667.31     56.10 o
  -9   1   8     90.65     90.54      6.19 o
  -8   1   8   3680.72   3780.80     34.28 o
  -7   1   8    106.08    108.71      6.37 o
  -6   1   8   3421.86   3370.39     26.87 o
  -5   1   8   1305.65   1366.25     12.80 o
  -4   1   8   3019.81   3526.87     23.45 o
  -3   1   8   1952.23   1972.44     18.24 o
  -2   1   8   5606.41   6095.55     38.89 o
  -1   1   8     30.18     43.59      3.03 o
   0   1   8   4396.55   4611.32     28.91 o
   1   1   8    602.23    799.37      9.52 o
   2   1   8     13.15     12.10      2.13 o
   3   1   8   2501.69   2258.95     15.43 o
   4   1   8   1375.01   1464.39     13.96 o
   5   1   8    692.56    658.27     11.51 o
   6   1   8   2305.02   2309.08     23.65 o
   7   1   8     29.81     30.68      8.67 o
   8   1   8   3018.21   3040.00     50.20 o
   9   1   8     14.80     28.34      9.66 <
 -10   2   8   1498.21   1553.22     30.87 o
  -9   2   8     13.70     26.93      5.04 o
  -8   2   8      7.03      3.89      4.44 <
  -7   2   8    293.85    287.00      7.68 o
  -6   2   8    631.94    586.61      9.62 o
  -5   2   8   6104.83   5796.94     31.64 o
  -4   2   8   6911.67   7523.25     41.09 o
  -3   2   8   1655.18   1522.95     14.94 o
  -2   2   8   2567.86   2458.62     19.91 o
  -1   2   8   1648.82   1563.10     14.99 o
   0   2   8  10677.30  11468.10     63.69 o
   1   2   8   4196.61   4329.37     27.00 o
   2   2   8   3782.62   4112.02     24.19 o
   3   2   8    449.43    484.07      6.67 o
   4   2   8   1487.57   1725.78     16.97 o
   5   2   8      0.49      1.20      3.61 <
   6   2   8    224.88    290.92      8.14 o
   7   2   8    651.91    674.66     21.58 o
   8   2   8    542.23    566.90     21.27 o
   9   2   8    998.25    971.51     28.66 o
 -10   3   8    277.05    243.12     12.88 o
  -9   3   8   2658.97   2771.51     33.73 o
  -8   3   8   1980.62   2105.83     24.73 o
  -7   3   8   5171.00   5291.12     40.68 o
  -6   3   8   6046.51   6244.91     40.54 o
  -5   3   8   2511.04   2558.30     18.55 o
  -4   3   8   5553.20   5879.80     36.31 o
  -3   3   8    162.30    153.43      5.42 o
  -2   3   8  11493.30  11957.10     75.68 o
  -1   3   8    301.99    244.54      5.60 o
   0   3   8    537.05    610.29      9.40 o
   1   3   8   1372.85   1143.61     12.82 o
   2   3   8   1021.99    889.34      9.83 o
   3   3   8   6600.04   6442.11     35.28 o
   4   3   8  10450.50  10250.00     57.64 o
   5   3   8   7984.09   7926.93     47.22 o
   6   3   8   2447.36   2475.34     21.08 o
   7   3   8   1531.67   1607.84     33.55 o
   8   3   8    576.74    602.54     21.66 o
   9   3   8    967.61    934.11     28.38 o
 -10   4   8   1162.33   1280.51     32.19 o
  -9   4   8    223.14    207.75     11.69 o
  -8   4   8     28.66     33.08      5.37 o
  -7   4   8    764.48    820.08     13.36 o
  -6   4   8     10.94     13.27      3.55 o
  -5   4   8   1446.03   1465.17     16.51 o
  -4   4   8   2679.22   2802.13     21.34 o
  -3   4   8  10727.30  10758.20     63.61 o
  -2   4   8   6992.11   6877.03     45.31 o
  -1   4   8  16074.70  15791.40     81.27 o
   0   4   8   6771.07   6580.99     39.29 o
   1   4   8  12801.40  12533.40     67.07 o
   2   4   8   2395.00   2527.60     20.19 o
   3   4   8   2309.42   2419.25     18.61 o
   4   4   8      5.38      8.81      3.39 <
   5   4   8    291.90    256.86      6.19 o
   6   4   8     22.17     24.03      4.02 o
   7   4   8    935.78    890.53     22.42 o
   8   4   8    924.16    935.87     26.97 o
   9   4   8    464.92    516.34     21.67 o
 -10   5   8    528.96    568.78     21.95 o
  -9   5   8   3283.12   3404.61     47.24 o
  -8   5   8   3040.26   3215.57     35.75 o
  -7   5   8   8392.66   8330.24     57.48 o
  -6   5   8   1777.50   1856.70     17.67 o
  -5   5   8   5725.19   5793.84     40.48 o
  -4   5   8    138.96    149.23      5.82 o
  -3   5   8   2118.68   2463.80     20.39 o
  -2   5   8    118.05    138.25      4.72 o
  -1   5   8    407.68    419.75      7.40 o
   0   5   8    656.38    822.35     10.44 o
   1   5   8   2607.80   2743.17     21.42 o
   2   5   8    387.80    477.74      7.78 o
   3   5   8   1622.31   1697.81     15.57 o
   4   5   8    723.65    734.03      9.97 o
   5   5   8   4339.76   4305.19     32.14 o
   6   5   8   1543.78   1509.01     19.26 o
   7   5   8   2832.84   2749.23     41.25 o
   8   5   8    269.52    306.86     16.61 o
   9   5   8   1459.04   1420.14     35.48 o
 -10   6   8    112.06    110.67     11.67 o
  -9   6   8    131.34    104.57      9.36 o
  -8   6   8      7.71     14.65      5.33 <
  -7   6   8    199.70    190.52      8.64 o
  -6   6   8    414.52    457.64     10.24 o
  -5   6   8    738.78    801.98     12.96 o
  -4   6   8    662.78    659.19      9.98 o
  -3   6   8   7981.07   8314.03     54.18 o
  -2   6   8   2876.65   2642.31     20.86 o
  -1   6   8   2680.89   2976.94     22.08 o
   0   6   8   1578.85   1510.84     14.39 o
   1   6   8   8880.33   9355.96     51.32 o
   2   6   8   1330.63   1386.88     15.23 o
   3   6   8   6266.61   6253.76     44.12 o
   4   6   8    581.30    493.53      9.82 o
   5   6   8   2980.47   3002.76     26.93 o
   6   6   8     69.96     66.80      6.37 o
   7   6   8    253.37    262.26     13.25 o
   8   6   8    221.30    230.57     13.35 o
   9   6   8    410.08    389.03     34.85 o
 -10   7   8      5.47     -5.96     12.66 <
  -9   7   8    494.60    403.31     15.85 o
  -8   7   8      1.87     -1.26      5.65 <
  -7   7   8   5385.09   5354.15     49.70 o
  -6   7   8    118.98    106.17      6.22 o
  -5   7   8   6140.63   6055.76     51.82 o
  -4   7   8     31.58     20.72      3.47 o
  -3   7   8   8364.49   8537.58     56.05 o
  -2   7   8     30.88     52.12      3.99 o
  -1   7   8   3788.19   3862.91     26.44 o
   0   7   8   1183.67   1088.94     13.88 o
   1   7   8      2.02     14.86      3.19 o
   2   7   8      0.46     -0.73      3.63 <
   3   7   8   2358.06   2360.44     25.58 o
   4   7   8      7.15      7.83      4.56 <
   5   7   8   1395.85   1508.80     18.08 o
   6   7   8      3.88     -3.50      6.38 <
   7   7   8    597.42    618.61     19.13 o
   8   7   8      3.80     13.39      8.06 <
   9   7   8    914.59    826.47     49.26 o
 -10   8   8      0.30      6.74     13.21 <
  -9   8   8    296.27    235.26     12.82 o
  -8   8   8     59.85     69.04      7.50 o
  -7   8   8     48.87     74.88      7.59 o
  -6   8   8      4.00     -0.55      4.96 <
  -5   8   8   1018.11    988.38     16.58 o
  -4   8   8     96.78     62.51      4.65 o
  -3   8   8    777.90    821.82     12.98 o
  -2   8   8   1903.97   2002.65     20.06 o
  -1   8   8   1044.18   1184.76     16.27 o
   0   8   8   3434.20   3448.13     29.99 o
   1   8   8   5980.83   6131.56     42.84 o
   2   8   8    132.76    115.52      5.50 o
   3   8   8   2398.02   2489.89     25.17 o
   4   8   8      1.55     -0.56      4.09 <
   5   8   8   2091.51   1969.89     23.25 o
   6   8   8     34.23     28.84      6.64 o
   7   8   8     69.11     63.40      8.61 o
   8   8   8      1.74     -4.43      8.23 <
   9   8   8    243.10    237.02     27.49 o
 -10   9   8   1651.84   1842.13     57.35 o
  -9   9   8   1203.87   1272.28     28.48 o
  -8   9   8   2312.51   2426.14     35.16 o
  -7   9   8   3378.44   3633.61     43.40 o
  -6   9   8   1384.76   1624.12     26.17 o
  -5   9   8   1297.87   1329.96     20.07 o
  -4   9   8     43.50     45.48      4.26 o
  -3   9   8   1599.94   1626.97     19.39 o
  -2   9   8      6.26     13.31      4.77 <
  -1   9   8      1.89      1.73      4.20 <
   0   9   8     18.37     22.68      4.98 o
   1   9   8      9.17      2.37      6.27 <
   2   9   8     88.18     70.11      5.20 o
   3   9   8    887.91    986.62     15.02 o
   4   9   8    417.85    422.22      9.67 o
   5   9   8   2580.78   2563.98     27.85 o
   6   9   8   2226.26   2149.64     31.83 o
   7   9   8    871.54    791.24     22.30 o
   8   9   8    836.09    796.80     26.15 o
  -9  10   8    401.78    416.72     16.90 o
  -8  10   8    153.56    149.90      9.62 o
  -7  10   8    481.47    445.59     14.57 o
  -6  10   8     29.55     29.58      6.22 o
  -5  10   8     81.94     71.91      5.86 o
  -4  10   8   1228.22   1327.43     18.04 o
  -3  10   8   1776.68   1956.52     21.88 o
  -2  10   8   8024.93   8343.73     69.07 o
  -1  10   8   3910.98   3974.91     35.37 o
   0  10   8   4516.51   4699.70     46.48 o
   1  10   8   4909.50   4872.83     52.67 o
   2  10   8   1651.56   1715.98     27.61 o
   3  10   8      3.26     -3.30      5.62 <
   4  10   8   1172.69   1106.68     16.16 o
   5  10   8      0.85     -5.48      4.98 <
   6  10   8    100.40     95.05      9.78 o
   7  10   8    496.31    503.61     21.65 o
  -9  11   8    961.38   1021.04     40.96 o
  -8  11   8   1944.65   1823.31     31.16 o
  -7  11   8   1549.15   1607.89     28.13 o
  -6  11   8   4200.52   4226.39     47.90 o
  -5  11   8    145.19    144.01      7.63 o
  -4  11   8   7646.69   7675.43     62.55 o
  -3  11   8    740.81    710.83     12.96 o
  -2  11   8   1935.26   1987.82     24.62 o
  -1  11   8    174.93    166.99      7.28 o
   0  11   8    986.05    979.64     20.86 o
   1  11   8    198.88    264.48     11.37 o
   2  11   8   5770.20   5873.23     61.42 o
   3  11   8    342.36    354.00     12.07 o
   4  11   8   3142.90   3306.19     39.27 o
   5  11   8    564.04    512.38     15.29 o
   6  11   8   2631.25   2727.66     42.80 o
   7  11   8    752.33    702.96     25.27 o
  -8  12   8      2.57     -2.38      5.95 <
  -7  12   8    159.61    166.24     10.14 o
  -6  12   8   1951.27   1976.86     30.99 o
  -5  12   8    214.25    227.85     10.66 o
  -4  12   8   4633.79   4847.26     45.98 o
  -3  12   8    964.74   1025.07     18.08 o
  -2  12   8   3763.85   3863.28     38.35 o
  -1  12   8     67.00     57.66      7.10 o
   0  12   8   4249.44   4230.66     42.06 o
   1  12   8    650.14    645.47     15.70 o
   2  12   8   3655.77   3531.93     44.93 o
   3  12   8    180.88    203.47      9.89 o
   4  12   8    880.59    893.39     19.35 o
   5  12   8    145.21    134.14     10.30 o
   6  12   8     57.58     35.88      7.94 o
   7  12   8    109.82    136.35     18.03 o
  -8  13   8   2869.64   2938.49     72.06 o
  -7  13   8    159.49    182.05     14.14 o
  -6  13   8   1470.74   1412.98     26.35 o
  -5  13   8    394.18    403.42     13.83 o
  -4  13   8   2325.75   2244.88     28.97 o
  -3  13   8   1426.23   1546.57     22.99 o
  -2  13   8     81.19     64.19      6.55 o
  -1  13   8      5.46      0.93      7.40 <
   0  13   8     24.99     13.15      5.48 <
   1  13   8   1256.82   1280.35     25.81 o
   2  13   8    588.50    621.47     17.93 o
   3  13   8    172.23    223.85     10.67 o
   4  13   8   1927.99   2109.61     31.56 o
   5  13   8    289.92    326.22     16.95 o
   6  13   8   1253.62   1292.51     33.14 o
  -8  14   8     14.96     32.41     17.42 <
  -7  14   8     26.09     63.36     15.35 o
  -6  14   8    112.75    113.21     12.02 o
  -5  14   8      6.99     -5.22      8.02 <
  -4  14   8   1480.07   1609.17     30.97 o
  -3  14   8     20.48      8.50      7.22 <
  -2  14   8   2663.03   2739.98     40.98 o
  -1  14   8      9.60      6.65      6.82 <
   0  14   8   4774.54   4767.06     52.48 o
   1  14   8      0.22     -2.53      6.25 <
   2  14   8   1168.44   1166.98     25.24 o
   3  14   8     52.04     48.04      6.83 o
   4  14   8    374.59    310.71     12.63 o
   5  14   8      1.52     -0.88      8.85 <
   6  14   8     16.88     37.80     13.06 <
  -7  15   8      2.66    -10.05     20.38 <
  -6  15   8   1126.71   1166.44     44.85 o
  -5  15   8    181.96    185.53     14.19 o
  -4  15   8    467.17    360.26     18.53 o
  -3  15   8    414.62    423.65     16.28 o
  -2  15   8     26.18     15.33      6.39 <
  -1  15   8      5.34      8.89      7.56 <
   0  15   8      0.03      7.03      7.20 <
   1  15   8     54.89     43.25      7.09 o
   2  15   8     12.27      3.35      5.91 <
   3  15   8    172.83    232.81     11.53 o
   4  15   8    939.13    921.83     27.92 o
   5  15   8     34.67     26.53     11.70 <
   6  15   8   1098.06    958.68     55.61 o
  -5  16   8   1216.69   1508.54     52.45 o
  -4  16   8    396.60    460.58     28.75 o
  -3  16   8    549.88    679.91     21.43 o
  -2  16   8    571.15    568.17     19.27 o
  -1  16   8    506.95    570.25     19.28 o
   0  16   8    710.49    613.78     19.85 o
   1  16   8    233.28    199.47     11.37 o
   2  16   8    672.22    559.32     17.54 o
   3  16   8    429.84    408.39     15.11 o
   4  16   8    371.97    301.83     24.25 o
   5  16   8     73.45     83.71     21.83 o
  -2  17   8   1051.34   1085.24     30.24 o
  -1  17   8      1.44      2.86      7.94 <
   0  17   8    136.69    105.33     11.61 o
   1  17   8    661.48    824.35     29.55 o
   2  17   8    294.23    258.24     15.31 o
   3  17   8   1857.20   1948.19     81.47 o
   4  17   8    401.59    465.99     40.60 o
  -2  18   8    167.95    161.78     23.85 o
  -1  18   8   4640.89   4949.26    136.77 o
   0  18   8     64.35     46.90     11.64 o
   1  18   8   2892.07   3046.35     61.15 o
   2  18   8    307.33    287.73     22.65 o
  -9   0   9   6747.72   6749.80     80.61 o
  -7   0   9   5414.25   5717.87     66.02 o
  -5   0   9   2249.16   2219.66     33.39 o
  -3   0   9    976.14    969.14     15.25 o
  -1   0   9     30.29     11.07      3.66 o
   1   0   9   5301.01   5231.55     56.33 o
   3   0   9   9906.23   9467.07     63.33 o
   5   0   9  12330.70  12764.50    116.65 o
   7   0   9   5590.27   5699.52    102.93 o
   9   0   9    280.49    331.19     26.11 o
 -10   1   9    115.64    121.34     18.64 o
  -9   1   9    143.86    189.68      8.80 o
  -8   1   9    891.74    907.85     16.52 o
  -7   1   9    959.72    938.69     13.86 o
  -6   1   9   1023.24   1042.76     15.86 o
  -5   1   9   3326.54   3310.44     27.68 o
  -4   1   9    890.91    852.42     11.00 o
  -3   1   9  22925.70  22828.90    108.74 o
  -2   1   9    208.06    168.77      4.93 o
  -1   1   9   8678.64   8439.21     45.54 o
   0   1   9      0.45      8.83      2.27 o
   1   1   9   7945.50   8075.50     48.97 o
   2   1   9     11.52     17.41      2.64 o
   3   1   9   2518.97   2801.46     19.13 o
   4   1   9      7.76     14.07      3.07 o
   5   1   9    287.78    263.32      7.35 o
   6   1   9     40.00     22.82      4.34 o
   7   1   9   2093.33   2012.47     38.71 o
   8   1   9    234.68    269.70     15.85 o
   9   1   9   1878.09   1815.82     40.48 o
 -10   2   9    158.03    177.62     13.95 o
  -9   2   9   2117.61   2136.21     27.61 o
  -8   2   9    184.46    163.11      8.15 o
  -7   2   9   5623.21   5699.76     41.19 o
  -6   2   9     18.76     19.50      3.51 o
  -5   2   9   6344.34   6522.52     38.89 o
  -4   2   9     14.71      9.57      3.39 <
  -3   2   9     48.04     27.73      3.39 o
  -2   2   9   1013.60    901.77     10.79 o
  -1   2   9   2518.56   2303.30     18.48 o
   0   2   9    374.17    339.65      6.06 o
   1   2   9   8694.42   8543.18     49.14 o
   2   2   9   2372.83   2558.42     19.94 o
   3   2   9   5598.77   5423.61     32.47 o
   4   2   9    295.37    271.10      6.45 o
   5   2   9   4239.78   4234.08     31.41 o
   6   2   9    121.37    147.04      6.71 o
   7   2   9   1298.30   1379.22     31.65 o
   8   2   9      3.87     -4.60      8.37 <
   9   2   9    568.13    572.14     22.89 o
 -10   3   9     11.67     -4.80      6.93 <
  -9   3   9      2.70     -3.13      5.94 <
  -8   3   9    111.52    125.10      8.76 o
  -7   3   9    773.73    857.67     14.87 o
  -6   3   9   1879.56   1836.13     17.93 o
  -5   3   9    620.40    565.01     10.69 o
  -4   3   9   3049.53   3065.91     30.40 o
  -3   3   9    764.15    857.03     12.09 o
  -2   3   9   3127.91   3231.88     24.82 o
  -1   3   9   5212.41   5399.00     34.46 o
   0   3   9     79.73    104.30      4.11 o
   1   3   9   4681.42   5141.87     33.55 o
   2   3   9    771.18    716.77      8.95 o
   3   3   9   1740.00   1808.91     16.23 o
   4   3   9    610.60    530.25      9.07 o
   5   3   9     23.33     33.67      3.80 o
   6   3   9    395.11    349.03      9.53 o
   7   3   9    459.29    481.07     19.03 o
   8   3   9    266.53    242.95     15.35 o
   9   3   9   1061.18   1038.73     57.29 o
 -10   4   9   2115.63   2114.76     48.92 o
  -9   4   9    604.61    584.84     18.77 o
  -8   4   9   1740.71   1672.59     24.68 o
  -7   4   9   1101.16   1084.55     16.81 o
  -6   4   9    626.89    621.94     12.63 o
  -5   4   9   1309.41   1248.93     16.42 o
  -4   4   9     16.43     19.49      3.97 o
  -3   4   9     97.58    121.34      6.22 o
  -2   4   9    503.85    532.67      8.97 o
  -1   4   9    163.71    127.96      4.24 o
   0   4   9    985.65   1027.21     11.62 o
   1   4   9    864.89    874.38      9.83 o
   2   4   9   5526.09   5649.38     34.92 o
   3   4   9    559.66    614.64     10.21 o
   4   4   9   5593.01   5609.41     37.19 o
   5   4   9     85.13    111.51      4.86 o
   6   4   9   3817.84   3897.69     36.11 o
   7   4   9     66.12     70.45     10.10 o
   8   4   9    292.72    272.06     15.71 o
   9   4   9     26.91     19.36     15.93 <
 -10   5   9    416.45    340.24     24.13 o
  -9   5   9     43.63     42.77      8.01 o
  -8   5   9    126.03     84.35      6.94 o
  -7   5   9     70.87     85.40      6.66 o
  -6   5   9   1816.26   1941.84     25.45 o
  -5   5   9    224.90    229.27      7.76 o
  -4   5   9   8322.89   8302.38     60.07 o
  -3   5   9   1005.45   1015.23     16.49 o
  -2   5   9  10243.90  10466.00     57.10 o
  -1   5   9     99.56    123.92      4.43 o
   0   5   9   5277.24   5577.32     36.34 o
   1   5   9    421.14    331.27      6.49 o
   2   5   9   1032.12   1178.15     13.42 o
   3   5   9    909.21    835.38     11.99 o
   4   5   9    303.99    289.30      7.44 o
   5   5   9     79.16     78.80      5.22 o
   6   5   9    517.32    509.15     12.86 o
   7   5   9    120.16    123.06     10.10 o
   8   5   9    854.63    760.28     22.54 o
   9   5   9      7.94      2.46     13.18 <
 -10   6   9   1986.57   1874.91     55.19 o
  -9   6   9    114.26     83.81      8.98 o
  -8   6   9   5685.49   5802.38     54.16 o
  -7   6   9     12.49     11.01      5.18 <
  -6   6   9   4980.28   5312.94     48.60 o
  -5   6   9    265.44    217.04      7.85 o
  -4   6   9   2811.13   3014.52     30.04 o
  -3   6   9     18.41     24.84      4.10 o
  -2   6   9    600.07    555.76     10.89 o
  -1   6   9    807.62    824.19     11.09 o
   0   6   9    772.66    805.08     10.88 o
   1   6   9    518.03    499.90      8.83 o
   2   6   9   2838.56   2920.72     24.29 o
   3   6   9     66.07     65.49      5.45 o
   4   6   9   4389.38   4461.33     38.12 o
   5   6   9    131.03    121.60      6.10 o
   6   6   9   3229.02   3333.58     35.98 o
   7   6   9      1.80      0.94      6.77 <
   8   6   9   1453.10   1505.86     31.98 o
   9   6   9     69.22     66.19     18.49 o
 -10   7   9    140.43    178.91     19.74 o
  -9   7   9      4.12      5.93      7.43 <
  -8   7   9    951.54    868.66     18.24 o
  -7   7   9    139.23    141.48      8.26 o
  -6   7   9   2397.04   2509.47     28.17 o
  -5   7   9      8.02     10.03      4.38 <
  -4   7   9   3342.38   3494.63     32.02 o
  -3   7   9    118.41    139.86      6.37 o
  -2   7   9   4906.07   5028.78     37.33 o
  -1   7   9    436.08    420.40     10.73 o
   0   7   9  12868.40  12810.00     76.80 o
   1   7   9    723.61    713.51     11.36 o
   2   7   9  11199.30  11239.70     74.25 o
   3   7   9     44.76     36.01      4.43 o
   4   7   9   1303.30   1251.43     17.77 o
   5   7   9    136.67    130.94      6.51 o
   6   7   9     42.96     68.46      7.56 o
   7   7   9     38.75     42.80      8.59 o
   8   7   9   1927.30   2078.97     38.46 o
   9   7   9     16.11     24.48     15.88 <
 -10   8   9   1898.40   1826.09     56.69 o
  -9   8   9    266.13    254.64     13.76 o
  -8   8   9   3139.26   3181.14     41.33 o
  -7   8   9     35.09     13.33      6.38 <
  -6   8   9   7989.96   8208.22     73.50 o
  -5   8   9    255.74    234.36      9.96 o
  -4   8   9   2807.35   2922.69     28.48 o
  -3   8   9    161.00    132.34      6.78 o
  -2   8   9    173.66    160.64      6.32 o
  -1   8   9      3.97      3.78      3.41 <
   0   8   9   2231.59   2243.17     22.63 o
   1   8   9   1136.37   1125.29     15.50 o
   2   8   9   2448.77   2541.92     25.64 o
   3   8   9    198.89    180.85      7.44 o
   4   8   9   4663.79   4511.16     36.88 o
   5   8   9    564.29    551.10     12.31 o
   6   8   9   2556.95   2604.32     35.70 o
   7   8   9    272.56    327.05     15.17 o
   8   8   9   2040.92   2198.23     60.43 o
   9   8   9      0.52      6.06     13.35 <
  -9   9   9     12.66     22.08      7.68 <
  -8   9   9     61.13     64.69      7.59 o
  -7   9   9      2.03     -3.60      6.54 <
  -6   9   9   1087.83   1107.61     21.83 o
  -5   9   9   1808.72   1785.14     24.08 o
  -4   9   9   3306.44   3289.20     31.24 o
  -3   9   9   3432.41   3556.89     32.20 o
  -2   9   9  10180.80  10692.50     73.62 o
  -1   9   9    428.77    459.38      9.82 o
   0   9   9   6879.19   6740.43     54.33 o
   1   9   9    200.40    186.13      7.36 o
   2   9   9    282.39    282.77      9.15 o
   3   9   9    412.85    423.58     10.20 o
   4   9   9      1.00      9.52      4.48 <
   5   9   9      8.12      1.23      5.01 <
   6   9   9    471.64    512.01     15.76 o
   7   9   9     12.78      6.13      7.72 <
   8   9   9    497.53    543.94     38.10 o
  -9  10   9    788.18    757.27     22.63 o
  -8  10   9    612.00    569.52     17.15 o
  -7  10   9    939.15    928.53     21.02 o
  -6  10   9   1017.38    999.74     21.04 o
  -5  10   9    219.42    168.39      9.07 o
  -4  10   9    783.21    768.31     15.52 o
  -3  10   9    171.21    164.82      7.72 o
  -2  10   9    442.41    466.21     10.09 o
  -1  10   9    399.97    473.22      9.89 o
   0  10   9     43.09     36.89      5.64 o
   1  10   9   1130.15   1205.06     20.58 o
   2  10   9   2260.74   2271.76     29.84 o
   3  10   9    974.73   1024.24     17.21 o
   4  10   9   3770.01   3772.04     36.15 o
   5  10   9   1817.27   1835.26     26.13 o
   6  10   9   2237.32   2291.15     34.32 o
   7  10   9    114.98     67.42      9.55 o
  -9  11   9    256.05    319.97     24.42 o
  -8  11   9      0.23      3.40      6.54 <
  -7  11   9    578.88    697.49     18.64 o
  -6  11   9    267.00    301.68     12.25 o
  -5  11   9   1763.29   1933.06     29.68 o
  -4  11   9   2243.92   2272.86     28.51 o
  -3  11   9   1358.06   1402.87     21.34 o
  -2  11   9   2325.95   2392.36     27.09 o
  -1  11   9    936.00    961.21     17.35 o
   0  11   9    513.79    504.62     15.39 o
   1  11   9   2648.18   2551.15     36.48 o
   2  11   9     96.14     90.16      8.48 o
   3  11   9   1214.12   1094.50     19.40 o
   4  11   9    211.02    224.95      9.43 o
   5  11   9      6.54     21.22      7.40 <
   6  11   9    316.06    296.35     14.70 o
   7  11   9    561.72    558.74     32.48 o
  -8  12   9     29.63      2.67      9.58 <
  -7  12   9   2288.01   2258.41     35.02 o
  -6  12   9    123.30    123.82      8.88 o
  -5  12   9    996.84    857.24     19.70 o
  -4  12   9     15.55      3.48      5.09 <
  -3  12   9     11.64     23.28      6.06 o
  -2  12   9     10.98     19.05      5.09 o
  -1  12   9   1172.12   1233.58     22.86 o
   0  12   9     90.53     85.11      6.81 o
   1  12   9   2074.06   2249.88     34.83 o
   2  12   9     24.00     15.50      6.64 <
   3  12   9   2475.25   2582.05     35.03 o
   4  12   9     49.77     52.67      6.49 o
   5  12   9    777.32    659.10     20.51 o
   6  12   9     11.20     10.89      7.56 <
  -8  13   9    151.70    185.34     19.39 o
  -7  13   9    897.74    853.30     37.30 o
  -6  13   9     81.05    102.37      9.27 o
  -5  13   9   2238.50   2356.34     34.53 o
  -4  13   9    211.58    226.42     10.55 o
  -3  13   9   3152.78   3473.96     37.71 o
  -2  13   9    763.30    709.43     15.42 o
  -1  13   9   4321.43   4420.47     53.79 o
   0  13   9    342.39    387.58     13.41 o
   1  13   9   2151.16   2062.27     34.02 o
   2  13   9     13.65     22.26      6.78 o
   3  13   9    278.95    219.87     10.79 o
   4  13   9     45.81     32.70      6.25 o
   5  13   9     90.74    113.71     11.03 o
   6  13   9     91.57    102.48     13.30 o
  -7  14   9   1615.33   1726.89     55.02 o
  -6  14   9     36.89     41.55     11.67 o
  -5  14   9    480.41    488.49     20.84 o
  -4  14   9    131.96    129.71     12.19 o
  -3  14   9     32.68     29.59      7.34 o
  -2  14   9     56.26     52.50      8.20 o
  -1  14   9      3.64     10.39      6.86 <
   0  14   9     47.09     39.61      7.17 o
   1  14   9    935.31   1000.59     21.88 o
   2  14   9    125.81    121.65      9.49 o
   3  14   9   2250.42   2334.40     34.76 o
   4  14   9    249.60    269.95     16.11 o
   5  14   9   2678.30   2742.32     56.86 o
   6  14   9    171.24    197.22     19.98 o
  -6  15   9    334.72    339.59     25.18 o
  -5  15   9   1017.96   1053.72     42.45 o
  -4  15   9    370.48    377.10     18.70 o
  -3  15   9   2648.42   2874.85     51.30 o
  -2  15   9    136.64    149.12     10.87 o
  -1  15   9   4112.24   4459.29     56.96 o
   0  15   9     44.82     36.24      6.79 o
   1  15   9    952.78    921.89     21.79 o
   2  15   9    251.60    268.47     12.42 o
   3  15   9     26.31      2.83      6.45 <
   4  15   9    195.60    230.07     17.83 o
   5  15   9     85.47    127.34     14.53 o
  -4  16   9     11.45     -7.90     19.30 <
  -3  16   9    564.60    489.20     21.30 o
  -2  16   9      8.65      7.28      7.26 <
  -1  16   9    203.51    200.56     12.77 o
   0  16   9   1623.62   1751.18     33.96 o
   1  16   9   1134.58   1350.34     27.22 o
   2  16   9   1091.26   1134.14     29.92 o
   3  16   9   1756.98   1877.57     34.89 o
   4  16   9    463.88    458.20     41.64 o
  -1  17   9    230.32    159.35     15.03 o
   0  17   9    746.11    670.94     27.16 o
   1  17   9   1226.74   1371.39     38.71 o
   2  17   9    316.11    231.98     14.92 o
   3  17   9    314.64    325.14     36.56 o
  -1  18   9      3.64     30.06     15.38 <
   0  18   9    211.12    285.49     32.58 o
   1  18   9     71.87     77.89     16.37 o
  -8   0  10   2467.20   2514.48     37.04 o
  -6   0  10   8806.99   8895.40     91.11 o
  -4   0  10  19310.10  19584.30    193.65 o
  -2   0  10   9539.86   9814.32     68.97 o
   0   0  10    227.24    203.95      7.64 o
   2   0  10    149.01    106.05      5.78 o
   4   0  10   5481.95   5368.83     53.68 o
   6   0  10    607.93    556.62     19.71 o
   8   0  10   2424.16   2535.40     66.65 o
 -10   1  10   2785.32   2706.98     65.86 o
  -9   1  10    528.89    534.59     15.06 o
  -8   1  10   1256.53   1247.63     22.19 o
  -7   1  10   1455.94   1507.09     22.76 o
  -6   1  10    994.36   1047.98     16.49 o
  -5   1  10    147.23    135.70      6.46 o
  -4   1  10   1020.78   1010.84     15.00 o
  -3   1  10    733.74    761.52     12.57 o
  -2   1  10    315.28    299.20      5.61 o
  -1   1  10     45.44     48.05      3.00 o
   0   1  10   6591.54   6980.77     40.74 o
   1   1  10    144.98    167.91      4.64 o
   2   1  10   8519.71   8608.85     44.97 o
   3   1  10     10.56     12.07      3.24 o
   4   1  10   6423.30   6658.37     42.38 o
   5   1  10      3.70      1.19      3.30 <
   6   1  10   1453.53   1515.66     23.97 o
   7   1  10    460.92    524.94     20.38 o
   8   1  10      1.98     16.47      8.76 <
 -10   2  10     91.81    126.45     15.99 o
  -9   2  10     99.95     78.47      7.55 o
  -8   2  10   1342.76   1456.99     26.17 o
  -7   2  10    328.12    312.03      9.90 o
  -6   2  10   3696.85   3565.29     28.62 o
  -5   2  10    239.17    232.65      6.45 o
  -4   2  10   2512.27   2487.59     25.56 o
  -3   2  10     45.11     34.65      4.19 o
  -2   2  10   7517.46   7506.66     41.22 o
  -1   2  10    707.26    657.04      8.74 o
   0   2  10   1288.83   1435.59     14.20 o
   1   2  10   1106.52   1101.26     11.35 o
   2   2  10    162.41    182.01      4.85 o
   3   2  10    773.63    738.28     10.73 o
   4   2  10   2555.78   2486.08     22.35 o
   5   2  10     40.88     41.22      4.05 o
   6   2  10   2339.45   2390.57     31.41 o
   7   2  10    389.34    423.17     18.39 o
   8   2  10   1267.08   1321.34     33.20 o
   9   2  10    674.57    626.18     46.19 o
 -10   3  10   1889.16   1848.25     43.32 o
  -9   3  10    604.90    620.74     17.55 o
  -8   3  10   1457.37   1477.39     26.35 o
  -7   3  10   1285.29   1278.62     20.80 o
  -6   3  10   4911.06   5083.80     41.09 o
  -5   3  10   1240.87   1235.12     16.67 o
  -4   3  10    291.79    295.97      9.70 o
  -3   3  10    575.52    581.87     11.41 o
  -2   3  10   2248.00   2083.64     21.15 o
  -1   3  10    390.00    409.05      7.47 o
   0   3  10   4501.19   4611.42     31.96 o
   1   3  10   2997.00   3100.39     23.28 o
   2   3  10   4562.82   4736.54     30.02 o
   3   3  10   2184.38   2226.64     19.99 o
   4   3  10   1054.38   1113.83     16.27 o
   5   3  10   3022.63   3062.49     27.66 o
   6   3  10   2012.13   2048.06     32.37 o
   7   3  10    499.59    515.74     19.82 o
   8   3  10    296.13    335.98     17.64 o
   9   3  10     76.24    125.41     25.15 o
 -10   4  10    202.06    218.60     15.88 o
  -9   4  10      1.40     -3.90      6.52 <
  -8   4  10    211.23    161.86      9.54 o
  -7   4  10    500.70    448.48     12.43 o
  -6   4  10   2024.17   1986.51     26.20 o
  -5   4  10   4807.16   4799.42     36.96 o
  -4   4  10     21.02     42.14      5.46 o
  -3   4  10  10123.50  10251.90     73.00 o
  -2   4  10    678.49    695.65     13.15 o
  -1   4  10   5282.68   5579.85     38.29 o
   0   4  10    260.39    271.51      6.68 o
   1   4  10    346.93    442.85      7.59 o
   2   4  10   1985.60   2003.90     18.63 o
   3   4  10    445.36    508.12     10.90 o
   4   4  10     74.30     55.91      5.29 o
   5   4  10    157.28    156.86      6.82 o
   6   4  10    625.73    626.15     15.45 o
   7   4  10    531.78    487.37     19.49 o
   8   4  10    611.78    586.95     22.67 o
   9   4  10   1716.84   1626.58     73.23 o
 -10   5  10    362.82    281.01     22.48 o
  -9   5  10   1434.37   1437.63     30.41 o
  -8   5  10     26.78      7.65      6.61 <
  -7   5  10    587.17    565.55     14.14 o
  -6   5  10    627.73    657.31     14.76 o
  -5   5  10    310.78    320.23      9.43 o
  -4   5  10   2184.55   2206.25     26.08 o
  -3   5  10      1.41      9.45      4.72 <
  -2   5  10   1472.77   1378.17     18.45 o
  -1   5  10   1724.74   1687.34     19.02 o
   0   5  10    327.78    282.41      7.61 o
   1   5  10   8665.45   8815.82     52.00 o
   2   5  10   1287.48   1243.45     15.60 o
   3   5  10   5748.41   5920.74     45.52 o
   4   5  10    358.44    363.54      9.08 o
   5   5  10   4222.24   4418.50     36.37 o
   6   5  10   1488.61   1509.42     22.98 o
   7   5  10    430.86    490.61     18.01 o
   8   5  10      0.39      6.70      9.24 <
   9   5  10      1.89      3.96     14.77 <
 -10   6  10    269.36    315.04     24.77 o
  -9   6  10    517.89    545.55     19.14 o
  -8   6  10      1.74      4.12      6.47 <
  -7   6  10   3339.33   3389.20     37.97 o
  -6   6  10     43.84     23.63      5.54 o
  -5   6  10   3347.74   3377.83     33.29 o
  -4   6  10    894.79    885.99     16.48 o
  -3   6  10   9875.33   9800.52     78.56 o
  -2   6  10   1031.51    970.99     14.84 o
  -1   6  10   3605.93   3701.93     32.74 o
   0   6  10    383.87    407.58      9.43 o
   1   6  10    578.86    611.21     10.20 o
   2   6  10    188.90    143.09      5.84 o
   3   6  10    351.25    277.32      7.68 o
   4   6  10    222.68    232.96      8.11 o
   5   6  10   2302.50   2298.97     26.26 o
   6   6  10    179.92    204.52     10.52 o
   7   6  10   1619.55   1636.00     32.48 o
   8   6  10     56.81     46.81     10.66 o
   9   6  10   1656.59   1926.53     78.99 o
 -10   7  10      0.18      4.52     13.59 <
  -9   7  10   3786.07   4130.21     56.53 o
  -8   7  10     81.30     64.34      7.37 o
  -7   7  10   1517.95   1472.70     23.86 o
  -6   7  10      0.44     -2.71      5.23 <
  -5   7  10     28.01     14.98      4.63 o
  -4   7  10    144.42    142.53      7.59 o
  -3   7  10   4982.17   5151.15     44.41 o
  -2   7  10   1115.36   1098.91     17.23 o
  -1   7  10   8088.21   8137.21     66.27 o
   0   7  10     61.16     61.50      4.80 o
   1   7  10   7211.86   7330.33     53.04 o
   2   7  10      1.11     15.89      4.44 o
   3   7  10    959.57   1032.36     15.73 o
   4   7  10      3.75      0.03      4.57 <
   5   7  10    939.49    966.57     16.59 o
   6   7  10    115.74     99.25      8.15 o
   7   7  10    990.56    952.88     24.97 o
   8   7  10     38.77     18.88     12.37 <
   9   7  10     52.59     13.89     16.55 <
  -9   8  10    483.36    586.34     20.06 o
  -8   8  10     67.32     32.40      7.77 o
  -7   8  10   3629.28   3985.49     46.89 o
  -6   8  10   1540.36   1570.46     24.45 o
  -5   8  10   2036.88   2151.70     25.90 o
  -4   8  10    487.46    517.51     10.75 o
  -3   8  10   3195.94   3207.51     34.85 o
  -2   8  10      2.82     -3.82      4.96 <
  -1   8  10   3063.42   3088.40     25.88 o
   0   8  10     74.54     74.22      4.89 o
   1   8  10    336.95    332.85      9.54 o
   2   8  10      9.84     17.49      4.67 o
   3   8  10    302.09    298.11      8.83 o
   4   8  10     47.92     31.92      5.07 o
   5   8  10   2685.58   2844.34     30.62 o
   6   8  10     66.22     79.11      8.09 o
   7   8  10   1551.20   1595.15     32.76 o
   8   8  10     95.19     89.83     19.59 o
  -9   9  10    846.12    903.95     25.06 o
  -8   9  10     24.07     16.51      7.20 <
  -7   9  10    908.49    857.04     20.29 o
  -6   9  10     70.69     80.43      7.82 o
  -5   9  10    161.00    140.32      8.71 o
  -4   9  10    564.94    601.41     13.71 o
  -3   9  10   1928.60   2046.68     26.81 o
  -2   9  10    300.77    280.51      9.76 o
  -1   9  10   1007.57   1065.44     15.36 o
   0   9  10    160.38    170.97      7.56 o
   1   9  10   6465.28   6736.03     54.21 o
   2   9  10   1890.38   1921.15     24.09 o
   3   9  10   3464.70   3607.49     36.40 o
   4   9  10   1728.22   1723.14     22.69 o
   5   9  10   2504.26   2415.86     30.79 o
   6   9  10    298.56    249.67     11.89 o
   7   9  10     79.12     41.54      8.83 o
   8   9  10     25.40     22.05     14.50 <
  -9  10  10     59.48     88.28     15.71 o
  -8  10  10      7.73     -1.13      8.03 <
  -7  10  10   1237.71   1262.66     25.05 o
  -6  10  10   1046.36    982.45     21.41 o
  -5  10  10   2130.70   2203.80     32.19 o
  -4  10  10   2984.08   3002.44     33.71 o
  -3  10  10   4069.99   4161.69     41.04 o
  -2  10  10   1545.13   1586.79     24.42 o
  -1  10  10    117.75    134.65      6.38 o
   0  10  10   2271.86   2282.24     29.78 o
   1  10  10    139.43    151.54      8.36 o
   2  10  10    691.80    652.69     14.69 o
   3  10  10      3.28     -2.09      5.07 <
   4  10  10     69.60     69.73      6.17 o
   5  10  10    316.54    393.10     14.07 o
   6  10  10    524.00    478.59     15.91 o
   7  10  10    568.17    566.61     45.41 o
  -8  11  10   2573.06   2632.68     54.59 o
  -7  11  10    302.63    287.31     12.77 o
  -6  11  10    692.01    696.47     18.29 o
  -5  11  10    225.01    283.48     12.01 o
  -4  11  10     17.06      9.83      6.41 <
  -3  11  10     90.86     77.07      6.65 o
  -2  11  10    918.33    971.88     21.85 o
  -1  11  10      3.91     -3.54      5.92 <
   0  11  10   2373.94   2470.56     32.17 o
   1  11  10    618.61    547.97     14.66 o
   2  11  10   2989.52   2845.06     35.81 o
   3  11  10    731.70    753.07     17.48 o
   4  11  10   2074.61   2080.14     28.79 o
   5  11  10    546.23    517.56     18.58 o
   6  11  10   1322.59   1337.00     30.11 o
  -8  12  10   1032.35   1100.28     34.04 o
  -7  12  10     56.29     91.89     10.00 o
  -6  12  10    911.25    946.40     21.77 o
  -5  12  10    151.46    174.37     10.03 o
  -4  12  10   2176.35   2207.91     32.56 o
  -3  12  10    111.44    109.12      7.40 o
  -2  12  10   4119.93   4027.12     50.30 o
  -1  12  10     23.39     25.65      5.61 o
   0  12  10   3384.80   3292.94     39.27 o
   1  12  10    604.32    630.48     16.05 o
   2  12  10    212.45    170.53      9.47 o
   3  12  10     46.29     35.56      5.85 o
   4  12  10    269.21    308.06     11.42 o
   5  12  10     32.64      6.95      7.92 <
   6  12  10    456.43    443.20     22.74 o
  -7  13  10    524.37    586.92     31.61 o
  -6  13  10    417.91    335.88     24.31 o
  -5  13  10     40.62     42.60      6.82 o
  -4  13  10     11.98      6.77      6.18 <
  -3  13  10     14.46     -0.53      5.56 <
  -2  13  10    577.78    657.28     15.24 o
  -1  13  10     78.02     73.75      8.26 o
   0  13  10   1522.21   1613.51     24.87 o
   1  13  10      4.82      8.58      5.81 <
   2  13  10   3173.70   3165.62     40.00 o
   3  13  10    248.96    309.61     11.57 o
   4  13  10   2208.67   2140.49     37.88 o
   5  13  10      0.20     -5.82      9.29 <
   6  13  10   1292.48   1243.15     44.61 o
  -7  14  10    197.74    178.91     27.57 o
  -6  14  10   3061.10   3471.55     81.29 o
  -5  14  10    295.38    330.95     24.46 o
  -4  14  10   3762.49   4043.65     62.83 o
  -3  14  10    307.32    400.20     18.85 o
  -2  14  10   1883.25   1935.93     34.41 o
  -1  14  10     51.88     35.93      7.48 o
   0  14  10    232.57    174.32     10.16 o
   1  14  10    107.66     91.96      8.51 o
   2  14  10    185.87    282.50     12.20 o
   3  14  10    164.90    249.92     11.00 o
   4  14  10    261.55    321.29     16.96 o
   5  14  10      0.07     12.00     10.85 <
  -6  15  10    178.25    102.04     22.54 o
  -5  15  10     41.85     30.61     17.94 <
  -4  15  10     27.41     56.04     12.97 o
  -3  15  10    182.70    211.99     14.78 o
  -2  15  10    348.74    438.60     16.93 o
  -1  15  10    568.05    615.65     19.85 o
   0  15  10   1457.35   1631.37     29.48 o
   1  15  10     59.30     67.30      7.80 o
   2  15  10   1728.20   1829.64     34.27 o
   3  15  10     63.20     54.81      8.24 o
   4  15  10   1836.14   1806.80     45.50 o
   5  15  10     32.73     75.68     21.83 o
  -3  16  10    172.31    193.60     28.09 o
  -2  16  10    894.44    939.17     33.45 o
  -1  16  10    532.14    548.38     21.19 o
   0  16  10     68.21     45.15      9.45 o
   1  16  10    447.17    439.80     21.72 o
   2  16  10      0.18    -10.58      8.63 <
   3  16  10      0.59     -0.33     16.63 <
   4  16  10    307.92    430.88     37.93 o
  -1  17  10    565.01    592.29     40.49 o
   0  17  10    864.96   1006.44     33.67 o
   1  17  10    997.15   1006.26     33.42 o
   2  17  10    392.34    401.09     22.00 o
  -9   0  11   1354.95   1261.54     31.26 o
  -7   0  11     26.33      8.18      9.01 <
  -5   0  11    700.74    780.15     20.01 o
  -3   0  11   1261.37   1263.30     22.18 o
  -1   0  11   3618.09   3884.84     44.20 o
   1   0  11   4131.03   4443.54     39.36 o
   3   0  11   7470.55   7727.04     64.55 o
   5   0  11   1532.34   1569.57     25.28 o
   7   0  11    361.58    348.83     23.87 o
 -10   1  11     24.79     28.35     11.18 <
  -9   1  11    687.06    562.13     15.93 o
  -8   1  11    230.45    229.37     10.49 o
  -7   1  11   2790.27   2766.24     37.24 o
  -6   1  11    125.02    124.72      7.48 o
  -5   1  11   3781.29   3890.68     35.86 o
  -4   1  11    398.19    383.24      8.47 o
  -3   1  11   1036.02   1192.66     15.24 o
  -2   1  11   2081.83   2023.59     18.41 o
  -1   1  11   1686.22   1793.20     18.50 o
   0   1  11    138.13    148.69      5.21 o
   1   1  11      1.15      0.08      2.99 <
   2   1  11    841.43    816.16     11.00 o
   3   1  11      1.30     -0.38      3.76 <
   4   1  11   2196.59   2184.50     21.56 o
   5   1  11    232.91    235.66      7.48 o
   6   1  11    659.57    681.37     22.19 o
   7   1  11   1400.63   1391.47     33.02 o
   8   1  11     36.17     30.23      9.79 o
 -10   2  11   1327.67   1445.82     48.27 o
  -9   2  11   1973.22   2051.54     33.50 o
  -8   2  11    880.00    824.48     18.50 o
  -7   2  11      7.46      6.90      5.84 <
  -6   2  11    156.10    128.76      7.06 o
  -5   2  11    423.10    393.36      8.44 o
  -4   2  11    431.61    417.87      9.94 o
  -3   2  11   3174.30   3105.75     29.99 o
  -2   2  11   3395.57   3411.16     27.68 o
  -1   2  11   2704.87   2749.24     24.30 o
   0   2  11    406.05    384.34      7.74 o
   1   2  11   5376.19   5555.02     34.01 o
   2   2  11    712.22    738.01     11.47 o
   3   2  11   2249.35   2271.35     20.70 o
   4   2  11     23.09     15.62      4.27 o
   5   2  11   1076.98   1127.48     18.55 o
   6   2  11    343.89    445.08     18.61 o
   7   2  11    384.29    407.98     18.44 o
   8   2  11     18.46     19.08      9.34 <
 -10   3  11    304.22    311.72     18.98 o
  -9   3  11    369.04    384.19     14.74 o
  -8   3  11   1483.02   1576.54     28.20 o
  -7   3  11   1276.84   1288.67     22.66 o
  -6   3  11   3856.51   4154.18     36.74 o
  -5   3  11   2826.45   2896.13     30.15 o
  -4   3  11   2045.57   2128.80     27.69 o
  -3   3  11   4768.78   4697.73     44.85 o
  -2   3  11   1761.13   1840.50     20.38 o
  -1   3  11   7318.13   7581.67     54.22 o
   0   3  11    880.24   1065.01     15.66 o
   1   3  11    208.85    158.52      5.42 o
   2   3  11    413.11    374.43      8.47 o
   3   3  11   3030.05   2933.16     25.54 o
   4   3  11   1055.75   1036.10     17.45 o
   5   3  11   5136.50   5301.68     52.30 o
   6   3  11   2859.87   3186.19     50.48 o
   7   3  11   1793.39   1890.75     39.09 o
   8   3  11    463.39    499.80     21.63 o
 -10   4  11    618.07    569.38     24.65 o
  -9   4  11    974.36   1038.40     23.56 o
  -8   4  11    336.38    331.50     13.16 o
  -7   4  11     36.89     12.51      5.95 <
  -6   4  11    516.62    554.68     13.88 o
  -5   4  11    165.14    142.81      6.87 o
  -4   4  11     28.57     11.17      5.14 <
  -3   4  11   3027.45   2978.99     30.53 o
  -2   4  11   5823.54   5762.79     43.36 o
  -1   4  11   5302.06   5218.58     41.39 o
   0   4  11   9002.90   9372.07     64.85 o
   1   4  11   4213.54   4244.91     32.28 o
   2   4  11  10503.10  10896.60     65.80 o
   3   4  11    875.55    879.67     13.83 o
   4   4  11   4124.97   4221.09     35.37 o
   5   4  11      2.73     11.00      6.20 <
   6   4  11     92.74     84.62     10.27 o
   7   4  11     57.55     56.34      9.89 o
   8   4  11    309.69    362.01     25.92 o
 -10   5  11   1047.28   1140.85     35.34 o
  -9   5  11    519.25    508.22     18.79 o
  -8   5  11   1605.12   1559.27     28.30 o
  -7   5  11   1187.35   1242.99     24.31 o
  -6   5  11   5038.19   4984.22     48.11 o
  -5   5  11   1228.21   1310.70     19.51 o
  -4   5  11   6831.86   6967.11     57.57 o
  -3   5  11    345.26    353.64      9.89 o
  -2   5  11    159.20    195.52      8.07 o
  -1   5  11    173.78    204.45      7.48 o
   0   5  11    121.94    101.00      6.16 o
   1   5  11    475.74    444.36     10.14 o
   2   5  11     54.33     80.44      6.20 o
   3   5  11    267.98    280.51      8.64 o
   4   5  11    355.26    375.18      9.01 o
   5   5  11   1361.59   1314.94     19.53 o
   6   5  11   2223.90   2265.47     33.11 o
   7   5  11   1230.83   1292.92     32.45 o
   8   5  11   2023.15   2035.70     58.95 o
 -10   6  11   1110.59    947.56     40.86 o
  -9   6  11     31.48     19.11      8.16 <
  -8   6  11    695.91    675.08     18.53 o
  -7   6  11     22.76     22.63      5.62 o
  -6   6  11    315.41    340.37     11.62 o
  -5   6  11      2.25     -6.33      4.83 <
  -4   6  11   1287.80   1226.17     21.16 o
  -3   6  11    203.78    221.65      9.19 o
  -2   6  11   4886.66   5102.14     44.68 o
  -1   6  11   1938.37   1928.45     23.60 o
   0   6  11   2842.58   2867.56     28.23 o
   1   6  11   1312.85   1261.13     17.06 o
   2   6  11   5059.74   5109.13     41.89 o
   3   6  11   1540.39   1475.31     18.25 o
   4   6  11   3721.94   3805.27     33.73 o
   5   6  11      5.48     -2.90      5.04 <
   6   6  11    766.81    822.44     19.69 o
   7   6  11    214.86    284.65     14.72 o
   8   6  11      2.66     14.77     16.07 <
  -9   7  11      1.88      8.18     10.16 <
  -8   7  11   1134.62   1025.30     23.12 o
  -7   7  11     94.70     96.60      7.44 o
  -6   7  11   3104.65   2965.27     35.38 o
  -5   7  11    349.46    336.06     10.25 o
  -4   7  11   2653.24   2578.20     31.33 o
  -3   7  11    103.88    103.79      6.53 o
  -2   7  11   1700.97   1687.43     22.54 o
  -1   7  11      6.47      0.33      4.93 <
   0   7  11      4.77      6.17      3.84 <
   1   7  11      5.62      2.42      4.71 <
   2   7  11   1610.37   1754.34     22.84 o
   3   7  11    271.07    277.73      8.85 o
   4   7  11   2926.04   2905.42     30.90 o
   5   7  11     20.89     32.41      5.56 o
   6   7  11   1848.44   1957.73     31.36 o
   7   7  11      2.00      1.89      7.84 <
   8   7  11   1207.38   1189.95     58.20 o
  -9   8  11     32.81     14.57     10.12 <
  -8   8  11    219.37    175.32     12.16 o
  -7   8  11     16.05     16.81      6.52 <
  -6   8  11     68.01     80.07      7.10 o
  -5   8  11      5.10     -3.50      5.61 <
  -4   8  11   1273.62   1188.66     20.60 o
  -3   8  11     59.88     50.22      5.49 o
  -2   8  11   1096.72   1081.95     17.49 o
  -1   8  11    503.90    508.25     10.44 o
   0   8  11   1968.83   1909.28     21.67 o
   1   8  11   2331.36   2360.30     26.98 o
   2   8  11   2452.11   2453.20     28.21 o
   3   8  11     77.11     77.02      6.28 o
   4   8  11   1222.15   1171.18     18.64 o
   5   8  11     26.66     11.49      5.81 <
   6   8  11    671.45    634.67     17.96 o
   7   8  11     22.41     27.57     12.06 <
   8   8  11    202.07    247.28     27.89 o
  -9   9  11   1072.62   1120.25     59.34 o
  -8   9  11    580.45    648.59     21.26 o
  -7   9  11   1277.18   1396.20     26.63 o
  -6   9  11   2457.08   2578.48     36.32 o
  -5   9  11   1365.23   1445.82     25.55 o
  -4   9  11    734.78    683.81     17.04 o
  -3   9  11    263.96    251.36     11.30 o
  -2   9  11   1187.02   1093.45     17.99 o
  -1   9  11    115.56    129.04      5.01 o
   0   9  11    109.73    109.30      6.39 o
   1   9  11     14.10     13.77      5.36 <
   2   9  11     49.90     65.43      5.93 o
   3   9  11    200.43    195.12      8.55 o
   4   9  11    216.64    205.20      8.59 o
   5   9  11    536.62    495.50     15.49 o
   6   9  11    901.07    810.37     23.03 o
   7   9  11    990.20    927.08     57.06 o
  -8  10  11    235.40    183.54     15.74 o
  -7  10  11    158.50    172.75     10.54 o
  -6  10  11    646.39    570.24     16.78 o
  -5  10  11    470.43    601.22     16.72 o
  -4  10  11    490.20    482.19     14.75 o
  -3  10  11   2179.58   2357.05     35.27 o
  -2  10  11    962.58   1020.42     19.71 o
  -1  10  11   5981.74   5987.36     51.74 o
   0  10  11   2895.47   3020.88     36.13 o
   1  10  11   4323.46   4456.09     46.85 o
   2  10  11   3779.02   3869.08     38.63 o
   3  10  11   2169.45   2289.40     28.48 o
   4  10  11    702.47    591.92     14.97 o
   5  10  11    897.89    858.31     23.33 o
   6  10  11     26.73      6.92      9.31 <
  -8  11  11    151.99    126.83     13.96 o
  -7  11  11   1374.13   1302.79     31.21 o
  -6  11  11   1108.56   1267.66     25.45 o
  -5  11  11   3885.30   4071.78     48.21 o
  -4  11  11    111.99     96.43      7.89 o
  -3  11  11   4275.52   4496.71     44.66 o
  -2  11  11    220.45    204.01     11.24 o
  -1  11  11   2152.85   2134.88     31.27 o
   0  11  11     70.45     48.99      6.30 o
   1  11  11     42.60     39.37      6.39 o
   2  11  11     27.16     19.01      6.17 o
   3  11  11   1980.73   2249.93     32.17 o
   4  11  11    211.40    194.90      9.53 o
   5  11  11   2669.95   2938.91     45.91 o
   6  11  11    397.08    378.13     36.50 o
  -7  12  11    136.37    114.10     11.13 o
  -6  12  11      0.35     -1.37      6.66 <
  -5  12  11    627.60    697.27     18.75 o
  -4  12  11     22.77     18.57      6.29 <
  -3  12  11   2175.10   2451.37     34.76 o
  -2  12  11    670.14    663.13     18.82 o
  -1  12  11   3276.16   3557.98     43.37 o
   0  12  11      9.31      0.27      6.06 <
   1  12  11   2028.05   2000.89     29.93 o
   2  12  11    140.35    134.38      8.99 o
   3  12  11   2348.62   2323.35     31.59 o
   4  12  11    133.59    124.18     10.62 o
   5  12  11    859.62    939.72     27.85 o
   6  12  11     44.17     25.52     15.21 <
  -7  13  11   2820.69   3003.68    102.61 o
  -6  13  11     49.16     70.28     14.85 o
  -5  13  11   2010.88   2091.57     43.21 o
  -4  13  11    134.25    129.65      9.47 o
  -3  13  11    999.56    912.31     20.52 o
  -2  13  11    283.93    298.38     12.11 o
  -1  13  11    513.19    426.13     14.51 o
   0  13  11     53.80     62.63      7.50 o
   1  13  11     26.73     39.77      6.57 o
   2  13  11    617.49    666.35     17.57 o
   3  13  11    354.18    392.82     13.24 o
   4  13  11    207.95    298.08     16.43 o
   5  13  11    837.94    998.03     39.38 o
  -6  14  11     17.89      7.40     15.59 <
  -5  14  11     86.87     59.46     20.06 <
  -4  14  11      0.90     -6.59     10.04 <
  -3  14  11    233.22    249.91     15.63 o
  -2  14  11      0.07     -3.17      8.20 <
  -1  14  11   1584.92   1717.20     32.73 o
   0  14  11     29.09     17.81      6.87 <
   1  14  11   2489.34   2549.86     41.03 o
   2  14  11      4.11      3.51      7.26 <
   3  14  11   1693.04   1677.68     29.19 o
   4  14  11      0.19      0.77      9.00 <
   5  14  11    446.10    335.45     24.21 o
  -5  15  11   1138.20   1215.69     64.54 o
  -4  15  11    162.23    139.36     24.24 o
  -3  15  11    422.52    391.20     37.13 o
  -2  15  11    316.90    283.81     16.66 o
  -1  15  11    126.86    103.13      9.77 o
   0  15  11     74.88     78.46      8.52 o
   1  15  11      1.28     -1.98      7.58 <
   2  15  11      2.42     -1.20      7.32 <
   3  15  11     28.48     59.87     14.37 o
   4  15  11    175.82    230.47     27.87 o
  -1  16  11    536.69    565.49     32.37 o
   0  16  11    307.19    368.20     20.92 o
   1  16  11    552.17    522.55     24.11 o
   2  16  11     34.13      1.00     10.12 <
   1  17  11     72.77     -5.79     11.61 <
  -8   0  12   4728.35   5202.81     81.98 o
  -6   0  12   5277.03   5472.88     81.09 o
  -4   0  12    561.79    565.71     14.81 o
  -2   0  12    324.27    358.17     10.85 o
   0   0  12    188.55    151.81      8.26 o
   2   0  12    333.55    282.54     12.45 o
   4   0  12   3723.44   3703.34     43.55 o
   6   0  12   4074.05   4361.63     87.86 o
   8   0  12   2575.97   2702.52     99.18 o
 -10   1  12    838.72    874.26     38.13 o
  -9   1  12      1.96      0.56      5.78 <
  -8   1  12    213.63    248.85     11.25 o
  -7   1  12    458.92    493.56     15.69 o
  -6   1  12     11.98      6.57      7.32 <
  -5   1  12    947.61    985.78     16.67 o
  -4   1  12    988.79   1007.84     14.46 o
  -3   1  12     18.95      5.00      3.72 <
  -2   1  12  11650.50  11689.50     70.51 o
  -1   1  12     73.96     51.79      4.61 o
   0   1  12  10735.50  11236.80     66.91 o
   1   1  12     56.10     36.30      3.91 o
   2   1  12   8586.37   8698.63     58.82 o
   3   1  12      5.11      1.16      4.01 <
   4   1  12   1712.24   1778.59     19.69 o
   5   1  12      8.06     18.05      4.96 o
   6   1  12    154.07    186.32     13.44 o
   7   1  12     96.11     78.02     10.89 o
   8   1  12     71.27     50.76     18.37 <
 -10   2  12    992.07    947.03     39.88 o
  -9   2  12     10.41     -1.81      7.20 <
  -8   2  12   1199.74   1197.07     23.06 o
  -7   2  12    436.63    376.08     12.83 o
  -6   2  12   5623.85   5805.53     59.61 o
  -5   2  12    478.09    511.94     10.91 o
  -4   2  12   4028.23   4179.49     37.99 o
  -3   2  12    520.25    557.49     11.67 o
  -2   2  12   1669.76   1878.62     19.51 o
  -1   2  12    242.46    209.25      6.73 o
   0   2  12    348.24    332.88      7.98 o
   1   2  12    419.95    371.46      9.01 o
   2   2  12   1886.81   1939.01     22.87 o
   3   2  12    429.07    398.40      9.11 o
   4   2  12   1976.88   2025.15     22.37 o
   5   2  12    119.01    111.74      7.92 o
   6   2  12   2894.66   2907.54     48.71 o
   7   2  12      7.93      9.76      8.27 <
   8   2  12    589.99    556.10     42.99 o
 -10   3  12    510.58    463.96     28.41 o
  -9   3  12      0.16     -3.35      7.89 <
  -8   3  12     48.53     57.05      7.74 o
  -7   3  12      1.84     -2.92      6.01 <
  -6   3  12   1177.62   1166.21     21.71 o
  -5   3  12   1512.58   1472.16     21.02 o
  -4   3  12   2455.63   2596.60     32.32 o
  -3   3  12   1658.80   1571.25     23.18 o
  -2   3  12   2831.45   2863.16     27.73 o
  -1   3  12    938.65    933.59     16.02 o
   0   3  12   2335.36   2590.19     25.18 o
   1   3  12    315.58    348.73     10.12 o
   2   3  12   3201.52   3318.07     31.81 o
   3   3  12     10.39     11.34      4.35 <
   4   3  12    701.35    729.74     15.07 o
   5   3  12     11.21     15.07      6.22 <
   6   3  12    117.55    122.21     11.91 o
   7   3  12      6.71     -2.08      9.13 <
   8   3  12    527.15    670.10     46.25 o
 -10   4  12    391.95    350.45     25.11 o
  -9   4  12   1912.87   1985.88     40.20 o
  -8   4  12    479.52    491.98     16.25 o
  -7   4  12   1732.40   1677.05     29.18 o
  -6   4  12    604.97    568.73     14.49 o
  -5   4  12   1230.32   1281.30     18.77 o
  -4   4  12    186.01    162.09      8.68 o
  -3   4  12     60.42     47.74      5.17 o
  -2   4  12     94.76    114.38      6.00 o
  -1   4  12    120.99    111.80      6.81 o
   0   4  12   1559.54   1427.92     20.30 o
   1   4  12     27.72     24.14      4.57 o
   2   4  12   1919.31   1831.26     23.90 o
   3   4  12    559.36    497.12     12.45 o
   4   4  12    505.88    556.33     13.44 o
   5   4  12   2044.05   2030.36     29.75 o
   6   4  12    911.68    850.88     25.60 o
   7   4  12    851.91    789.75     25.94 o
   8   4  12     49.89     20.90     15.54 <
  -9   5  12    267.01    218.16     17.16 o
  -8   5  12      3.69     -1.79      6.73 <
  -7   5  12     59.83     46.40      7.05 o
  -6   5  12    225.30    213.52      9.61 o
  -5   5  12   1016.02   1043.07     19.45 o
  -4   5  12    522.90    508.69     15.64 o
  -3   5  12   4426.09   4306.04     43.97 o
  -2   5  12   1591.38   1576.85     23.91 o
  -1   5  12   7840.36   7970.12     68.24 o
   0   5  12     61.31     52.60      5.82 o
   1   5  12   4325.45   4251.38     39.84 o
   2   5  12     69.11     65.40      6.40 o
   3   5  12   2785.57   2755.67     29.51 o
   4   5  12    549.76    527.63     13.66 o
   5   5  12      3.42     17.60      5.84 o
   6   5  12     20.13     18.88      9.09 <
   7   5  12     22.89     40.12     10.67 o
   8   5  12     13.39     40.69     18.50 <
  -9   6  12   1893.08   1896.67     46.90 o
  -8   6  12     56.36     52.95      7.62 o
  -7   6  12   3333.35   3367.63     44.06 o
  -6   6  12      5.25      6.59      5.61 <
  -5   6  12   3196.30   3337.99     37.94 o
  -4   6  12   1525.01   1611.57     25.34 o
  -3   6  12   1019.08   1169.71     20.68 o
  -2   6  12   2055.13   2183.14     29.47 o
  -1   6  12    338.25    300.32      9.58 o
   0   6  12    115.28    100.81      6.13 o
   1   6  12   1997.38   2044.97     25.02 o
   2   6  12     69.03     66.46      5.97 o
   3   6  12   4854.71   5098.64     46.59 o
   4   6  12      0.50      4.40      5.25 <
   5   6  12   3224.67   3240.00     34.18 o
   6   6  12     89.90     74.57      9.42 o
   7   6  12   2243.03   2160.77     58.90 o
   8   6  12     25.48     71.91     20.22 o
  -9   7  12    522.06    527.05     41.26 o
  -8   7  12     18.90      9.65      7.00 <
  -7   7  12    747.20    723.25     19.54 o
  -6   7  12     81.92     75.97      7.07 o
  -5   7  12   2559.33   2842.48     34.80 o
  -4   7  12     13.27      8.74      5.86 <
  -3   7  12   6220.66   6510.81     60.44 o
  -2   7  12     31.89     50.91      6.67 o
  -1   7  12   5637.04   5688.62     45.73 o
   0   7  12    162.77    151.52      6.66 o
   1   7  12   6873.81   6765.78     55.53 o
   2   7  12      1.16      3.51      4.73 <
   3   7  12   5291.37   5271.72     48.05 o
   4   7  12     34.03     27.83      5.11 o
   5   7  12    406.33    428.92     13.23 o
   6   7  12     15.84     13.80      7.54 <
   7   7  12      0.50     26.95     12.49 <
   8   7  12      2.58     21.57     15.05 <
  -9   8  12   1060.43   1037.65     58.28 o
  -8   8  12    457.52    496.92     18.93 o
  -7   8  12   2784.27   2762.98     39.92 o
  -6   8  12     16.55     11.45      5.78 <
  -5   8  12   4728.23   4865.82     49.20 o
  -4   8  12      0.72     -6.65      5.76 <
  -3   8  12   2657.60   2761.09     34.87 o
  -2   8  12    511.35    502.09     15.48 o
  -1   8  12    487.33    513.29     10.87 o
   0   8  12    495.96    492.51     11.85 o
   1   8  12   2053.50   2037.82     25.47 o
   2   8  12     11.93      5.91      5.17 <
   3   8  12   1717.73   1684.68     23.89 o
   4   8  12    157.27    148.42      7.63 o
   5   8  12   3121.95   3283.91     42.26 o
   6   8  12    268.10    290.52     14.82 o
   7   8  12   2162.32   2294.91     60.90 o
  -8   9  12      7.52    -11.87      9.82 <
  -7   9  12      3.24     -1.40      6.92 <
  -6   9  12    144.87    155.57     10.12 o
  -5   9  12    218.04    219.76     10.77 o
  -4   9  12   1124.94   1103.80     22.30 o
  -3   9  12   2917.21   3148.46     41.64 o
  -2   9  12   2062.13   2103.73     30.13 o
  -1   9  12   4982.56   5178.60     42.24 o
   0   9  12    344.00    347.79     10.30 o
   1   9  12   5355.38   5300.65     47.43 o
   2   9  12     29.48     29.09      5.35 o
   3   9  12    631.22    690.82     15.18 o
   4   9  12     25.30      9.27      4.92 <
   5   9  12    135.40    144.57     11.23 o
   6   9  12    155.01    171.52     19.05 o
  -8  10  12    827.13    791.48     30.39 o
  -7  10  12   1114.97   1095.64     34.31 o
  -6  10  12    487.73    441.61     15.30 o
  -5  10  12    689.45    704.43     18.50 o
  -4  10  12    388.39    317.79     12.57 o
  -3  10  12    213.30    218.74     13.53 o
  -2  10  12      0.28      3.68      6.99 <
  -1  10  12     35.66     15.31      6.40 <
   0  10  12     55.74     66.17      6.67 o
   1  10  12     14.96      8.58      5.76 <
   2  10  12   1807.21   1821.41     28.12 o
   3  10  12    126.73     95.69      7.94 o
   4  10  12    705.47    762.60     17.57 o
   5  10  12   1495.37   1589.09     32.74 o
   6  10  12    632.32    515.29     42.16 o
  -7  11  12      0.27    -14.13     10.02 <
  -6  11  12   1197.26   1451.90     27.96 o
  -5  11  12      9.27     10.85      6.00 <
  -4  11  12   1334.64   1488.57     27.05 o
  -3  11  12    910.30    816.29     21.64 o
  -2  11  12   1644.31   1609.87     29.60 o
  -1  11  12    426.38    448.38     14.43 o
   0  11  12   1222.57   1279.67     26.28 o
   1  11  12     50.07     47.03      6.35 o
   2  11  12   1008.19    921.93     20.00 o
   3  11  12     63.42     60.08      7.02 o
   4  11  12    655.95    498.50     18.32 o
   5  11  12      9.36     11.02      9.23 <
   6  11  12     18.21     14.29     15.40 <
  -7  12  12     32.46     21.88     10.88 <
  -6  12  12   1148.59   1071.92     28.47 o
  -5  12  12    136.47     94.86      8.67 o
  -4  12  12   1727.46   1665.05     29.19 o
  -3  12  12     57.90     42.71      6.89 o
  -2  12  12     82.91     32.72      8.38 o
  -1  12  12     13.47     27.77      6.23 o
   0  12  12    115.95    158.25     11.07 o
   1  12  12    390.98    420.66     15.86 o
   2  12  12   1427.38   1688.75     28.20 o
   3  12  12    244.30    254.71     11.04 o
   4  12  12   1366.54   1457.82     34.55 o
   5  12  12     56.45     31.67     11.33 <
  -6  13  12    200.92    237.99     28.34 o
  -5  13  12    183.80    238.76     28.62 o
  -4  13  12    936.39   1130.97     31.13 o
  -3  13  12      4.88     -3.85      6.64 <
  -2  13  12   2656.39   2838.92     49.98 o
  -1  13  12    107.21    107.20      8.99 o
   0  13  12   3780.52   3959.48     48.40 o
   1  13  12    118.18    157.73     11.29 o
   2  13  12   1533.51   1512.72     30.68 o
   3  13  12      0.14     -0.82      6.46 <
   4  13  12    182.29    112.77     12.86 o
   5  13  12     11.99    -20.49     11.75 <
  -5  14  12     61.71     39.74     16.39 <
  -4  14  12    520.53    518.85     41.68 o
  -3  14  12      6.77     -6.97     10.25 <
  -2  14  12      9.87     27.72      8.86 o
  -1  14  12    212.07    226.46     15.17 o
   0  14  12      5.46     36.66      7.92 o
   1  14  12     58.25     57.28      8.58 o
   2  14  12     63.65     56.44      9.04 o
   3  14  12    167.07    154.09     18.11 o
   4  14  12    584.15    645.33     48.27 o
  -4  15  12    698.93    727.92     49.94 o
  -3  15  12     43.17     -8.88     19.38 <
  -2  15  12   1638.42   1742.48     77.41 o
  -1  15  12     26.40     22.84     10.05 <
   0  15  12   3282.04   3398.08     63.43 o
   1  15  12     19.86      5.84     10.24 <
   2  15  12   1591.93   1721.83     42.80 o
   0  16  12     14.63      0.53     17.87 <
   1  16  12    210.70    258.23     17.94 o
  -9   0  13      2.99      4.39      9.17 <
  -7   0  13   2402.25   2322.97     50.45 o
  -5   0  13  11655.00  11825.40    141.13 o
  -3   0  13  19845.00  19896.40    171.93 o
  -1   0  13   7823.82   7663.49     70.53 o
   1   0  13      6.14     -1.84      6.81 <
   3   0  13     18.13     25.06      7.95 o
   5   0  13    869.77    820.62     25.95 o
   7   0  13    257.01    258.54     22.88 o
 -10   1  13      1.11      6.50     15.75 <
  -9   1  13   3178.82   3059.38     42.86 o
  -8   1  13    268.56    244.05     11.47 o
  -7   1  13   1389.07   1318.81     26.31 o
  -6   1  13    327.24    357.27     13.59 o
  -5   1  13   1516.75   1570.02     27.48 o
  -4   1  13    328.61    337.38      9.72 o
  -3   1  13    394.60    328.66      8.87 o
  -2   1  13    370.88    330.34      8.31 o
  -1   1  13   1020.94    987.65     13.60 o
   0   1  13    829.46    804.39     12.52 o
   1   1  13   2700.49   2693.18     30.30 o
   2   1  13    238.52    213.00      8.80 o
   3   1  13   5589.60   5445.70     46.28 o
   4   1  13     18.59     37.58      5.35 o
   5   1  13   2966.72   3086.23     38.74 o
   6   1  13      0.19     -1.67      8.04 <
   7   1  13   1576.48   1666.30     38.29 o
  -9   2  13    242.80    263.00     15.78 o
  -8   2  13     53.66     29.25      6.59 o
  -7   2  13   1215.94   1278.85     24.10 o
  -6   2  13    536.56    524.01     16.48 o
  -5   2  13   2775.60   2793.21     33.50 o
  -4   2  13    305.68    279.46      9.32 o
  -3   2  13   2739.74   2744.00     29.42 o
  -2   2  13     20.27     17.08      4.22 o
  -1   2  13   5141.25   5219.77     40.03 o
   0   2  13   2942.86   3012.66     26.55 o
   1   2  13   2713.29   2752.10     30.79 o
   2   2  13   2923.24   3004.20     33.01 o
   3   2  13    767.82    766.85     14.93 o
   4   2  13    575.16    632.38     14.46 o
   5   2  13     49.69     79.55      7.84 o
   6   2  13      5.22      1.36      8.53 <
   7   2  13   1067.15   1154.84     31.61 o
  -9   3  13   1376.27   1371.43     33.74 o
  -8   3  13    765.54    750.38     20.52 o
  -7   3  13   1484.63   1500.13     26.20 o
  -6   3  13    456.90    469.83     15.49 o
  -5   3  13   2928.38   3168.88     36.52 o
  -4   3  13   1817.15   1753.85     26.43 o
  -3   3  13    409.81    472.33     12.97 o
  -2   3  13    115.58    131.85      6.45 o
  -1   3  13    391.29    377.44     10.12 o
   0   3  13     24.44     21.96      5.23 o
   1   3  13   1650.09   1775.80     26.15 o
   2   3  13   1280.20   1250.79     19.93 o
   3   3  13   1608.53   1586.77     21.85 o
   4   3  13    445.23    429.74     13.40 o
   5   3  13    588.79    551.48     15.71 o
   6   3  13   1257.96   1213.84     31.13 o
   7   3  13    542.22    465.65     20.91 o
  -9   4  13      0.00      0.24     12.12 <
  -8   4  13      0.94     10.39      7.17 <
  -7   4  13     17.86      7.63      6.83 <
  -6   4  13    648.04    612.15     16.44 o
  -5   4  13    638.98    661.30     15.78 o
  -4   4  13   4066.40   4046.27     49.30 o
  -3   4  13      3.23     -5.32      5.74 <
  -2   4  13   5467.65   5280.64     46.17 o
  -1   4  13   1226.39   1245.38     19.20 o
   0   4  13   3388.23   3429.29     35.35 o
   1   4  13   1977.49   2092.69     26.40 o
   2   4  13    118.44    108.30      7.11 o
   3   4  13   1249.48   1191.86     21.82 o
   4   4  13    133.19    119.51      8.52 o
   5   4  13     34.58     44.49      6.94 o
   6   4  13    126.59    124.81     12.32 o
   7   4  13    107.74     98.68     16.09 o
  -9   5  13    230.78    218.99     17.40 o
  -8   5  13   2364.76   2397.93     37.87 o
  -7   5  13    145.41    131.57      9.95 o
  -6   5  13    879.08    898.22     21.34 o
  -5   5  13     30.03     31.46      6.15 o
  -4   5  13    185.19    207.23     11.45 o
  -3   5  13    428.07    483.05     13.44 o
  -2   5  13      2.25      8.76      5.56 <
  -1   5  13    177.98    204.87      8.37 o
   0   5  13      7.92      7.68      5.42 <
   1   5  13    146.33    165.74      8.43 o
   2   5  13   2732.93   2650.16     36.00 o
   3   5  13    760.62    696.66     16.86 o
   4   5  13   3082.75   3016.29     38.05 o
   5   5  13    210.53    228.27      9.85 o
   6   5  13   2028.63   2222.40     43.55 o
   7   5  13    259.81    292.52     22.49 o
   8   5  13    564.14    532.44     42.09 o
  -9   6  13    139.78    203.68     29.23 o
  -8   6  13    340.47    375.27     15.18 o
  -7   6  13    122.10    139.51     10.03 o
  -6   6  13   2511.05   2510.78     37.21 o
  -5   6  13     89.38     56.01      6.54 o
  -4   6  13   5317.79   5372.14     61.11 o
  -3   6  13    501.18    472.23     15.95 o
  -2   6  13   8555.38   8669.85     76.63 o
  -1   6  13    466.55    454.95     11.88 o
   0   6  13   3352.20   3440.43     35.12 o
   1   6  13    560.58    496.31     13.05 o
   2   6  13    774.87    785.73     15.79 o
   3   6  13      3.94      5.26      5.38 <
   4   6  13    140.66    159.46      8.32 o
   5   6  13      8.83     17.24      6.85 <
   6   6  13     71.52     87.58     11.57 o
   7   6  13    220.15    279.47     21.95 o
  -8   7  13   3430.55   3502.61     47.75 o
  -7   7  13     31.97     16.36      6.68 <
  -6   7  13   1266.09   1213.26     25.29 o
  -5   7  13     85.21     88.26      7.35 o
  -4   7  13    149.59    124.48      9.93 o
  -3   7  13     18.84     21.24      6.85 o
  -2   7  13   1714.97   1910.17     32.76 o
  -1   7  13    944.85   1016.10     16.46 o
   0   7  13   5436.21   5626.48     49.05 o
   1   7  13     48.21     37.02      5.53 o
   2   7  13   4062.06   4335.79     42.30 o
   3   7  13     44.81     37.47      5.70 o
   4   7  13   1980.19   2059.44     26.57 o
   5   7  13      8.99    -12.49      7.48 <
   6   7  13    533.79    499.04     24.13 o
   7   7  13     20.25     18.55     13.19 <
  -8   8  13    535.33    620.15     26.77 o
  -7   8  13      2.04     -4.48      7.02 <
  -6   8  13   2184.76   2342.79     36.35 o
  -5   8  13    359.00    339.57     12.32 o
  -4   8  13   2567.35   2783.73     41.73 o
  -3   8  13    880.26   1001.47     23.66 o
  -2   8  13   2979.43   3077.42     41.58 o
  -1   8  13     80.71     68.41      6.75 o
   0   8  13   5432.05   5570.87     49.01 o
   1   8  13     29.94     29.58      5.30 o
   2   8  13    648.92    606.65     14.15 o
   3   8  13    116.99    133.46      8.02 o
   4   8  13     12.89      6.88      5.09 <
   5   8  13      6.48     -4.15      6.95 <
   6   8  13    679.64    914.34     54.40 o
  -7   9  13    185.52    203.96     16.68 o
  -6   9  13    540.62    518.35     18.75 o
  -5   9  13     39.02     22.65      6.63 o
  -4   9  13    195.62    153.45      9.81 o
  -3   9  13     81.14    100.73     11.01 o
  -2   9  13    279.62    299.33     12.55 o
  -1   9  13    125.45    104.13      8.86 o
   0   9  13    475.44    514.74     14.22 o
   1   9  13      1.06      2.02      5.37 <
   2   9  13   1443.49   1537.82     25.76 o
   3   9  13    647.96    602.64     16.22 o
   4   9  13   1653.54   1768.66     27.32 o
   5   9  13    858.00    835.86     23.71 o
   6   9  13    828.58    753.69     50.66 o
  -7  10  13      5.86     15.22      9.69 <
  -6  10  13    933.69    934.68     25.27 o
  -5  10  13    627.11    573.54     17.34 o
  -4  10  13   1570.90   1719.97     29.48 o
  -3  10  13   1305.76   1243.36     30.50 o
  -2  10  13   2298.88   2344.47     42.71 o
  -1  10  13    669.42    720.14     19.64 o
   0  10  13    723.77    720.29     19.62 o
   1  10  13    771.23    725.38     17.40 o
   2  10  13     47.16     43.62      6.55 o
   3  10  13    440.64    390.70     13.48 o
   4  10  13     51.07     57.72      8.67 o
   5  10  13    104.72     94.71     12.18 o
   6  10  13    492.07    536.79     43.33 o
  -7  11  13   1679.06   1819.57     55.57 o
  -6  11  13    150.89    121.22     13.00 o
  -5  11  13   1462.81   1422.71     27.62 o
  -4  11  13    258.44    235.16     11.83 o
  -3  11  13    301.08    278.63     15.72 o
  -2  11  13     37.90     56.88      9.40 o
  -1  11  13    139.40    192.88     10.27 o
   0  11  13      7.44     -4.20      7.23 <
   1  11  13    627.24    672.27     19.77 o
   2  11  13    329.28    317.87     12.59 o
   3  11  13   1033.34   1054.63     21.17 o
   4  11  13    555.98    519.75     23.34 o
   5  11  13    734.53    622.38     30.71 o
  -6  12  13     36.45     21.39     10.45 <
  -5  12  13   1080.62   1062.85     31.69 o
  -4  12  13      0.75     -2.76      6.77 <
  -3  12  13   1163.46   1231.28     25.03 o
  -2  12  13    264.01    246.52     15.11 o
  -1  12  13   2774.31   2709.34     38.22 o
   0  12  13    130.60     99.89      9.88 o
   1  12  13   1916.35   1903.87     34.44 o
   2  12  13    544.81    534.40     18.31 o
   3  12  13   1024.79   1084.76     26.08 o
   4  12  13    514.13    535.86     23.74 o
   5  12  13      1.78      5.89     11.06 <
  -5  13  13    237.82    165.44     25.05 o
  -4  13  13    198.57    168.39     25.21 o
  -3  13  13     14.26      9.65     11.73 <
  -2  13  13     12.55     -1.21      8.19 <
  -1  13  13    818.77    959.91     25.46 o
   0  13  13      2.03      8.15      7.20 <
   1  13  13   1331.38   1476.09     30.81 o
   2  13  13     47.55     34.26      8.69 o
   3  13  13   1746.90   1834.34     55.82 o
   4  13  13    112.94    125.66     24.66 o
  -5  14  13   3681.59   4304.41    129.31 o
  -4  14  13     62.04     88.59     21.73 o
  -3  14  13   3122.75   3296.11    109.14 o
  -2  14  13     56.35     59.37     19.69 o
  -1  14  13   2744.16   2829.23     58.99 o
   0  14  13     87.48     88.06     12.32 o
   1  14  13    597.37    513.88     23.20 o
   2  14  13     80.52     95.07     12.27 o
   0  15  13    681.95    806.41     37.73 o
   1  15  13    412.87    493.72     23.49 o
   2  15  13    378.19    427.33     38.37 o
  -8   0  14    406.15    367.65     25.46 o
  -6   0  14      4.40      1.92      9.52 <
  -4   0  14    387.48    415.94     17.82 o
  -2   0  14    239.82    220.78     11.23 o
   0   0  14   2647.75   2527.44     39.13 o
   2   0  14   5777.22   5716.60     79.09 o
   4   0  14   3945.06   3646.33     52.45 o
   6   0  14    218.46    140.40     17.65 o
  -9   1  14    164.76    224.37     13.80 o
  -8   1  14   1033.26    966.93     25.43 o
  -7   1  14    134.23    142.10     10.06 o
  -6   1  14   4491.87   4466.30     53.07 o
  -5   1  14    163.58    128.38     11.69 o
  -4   1  14   5685.49   5881.76     63.33 o
  -3   1  14    416.30    421.65     12.82 o
  -2   1  14   3681.20   3693.82     31.93 o
  -1   1  14    796.80    801.64     12.68 o
   0   1  14    626.35    587.35     13.57 o
   1   1  14    103.23    117.04      8.22 o
   2   1  14    420.33    466.43     12.88 o
   3   1  14     73.39     75.41      6.30 o
   4   1  14    100.10     82.93      6.80 o
   5   1  14    422.12    387.73     15.53 o
   6   1  14    295.10    242.24     15.82 o
   7   1  14    247.95    315.78     34.12 o
  -9   2  14   1187.98   1244.10     32.93 o
  -8   2  14   1380.67   1369.43     30.40 o
  -7   2  14    770.29    787.22     21.03 o
  -6   2  14    435.14    462.58     16.06 o
  -5   2  14      2.79     -8.71      8.87 <
  -4   2  14    134.65    124.14      9.23 o
  -3   2  14    293.11    259.02     12.18 o
  -2   2  14    595.83    521.86     11.79 o
  -1   2  14   5572.88   5718.32     41.18 o
   0   2  14   1388.29   1266.36     18.60 o
   1   2  14   1694.87   1638.38     25.77 o
   2   2  14   1840.78   1637.37     23.89 o
   3   2  14    404.80    397.68     11.35 o
   4   2  14    757.02    738.27     16.28 o
   5   2  14    186.55    202.42     11.98 o
   6   2  14    901.49    924.62     27.98 o
   7   2  14    423.77    547.73     42.96 o
  -9   3  14    475.46    470.03     23.36 o
  -8   3  14    353.44    337.45     17.53 o
  -7   3  14   1223.29   1336.75     25.46 o
  -6   3  14    597.98    537.08     17.00 o
  -5   3  14   3772.68   3940.63     48.26 o
  -4   3  14    362.41    343.16     13.61 o
  -3   3  14   3070.10   3106.84     42.26 o
  -2   3  14   2316.10   2260.81     27.72 o
  -1   3  14   1831.64   1880.27     24.92 o
   0   3  14   3183.99   3228.38     34.91 o
   1   3  14    159.59    147.78      8.69 o
   2   3  14     59.04     66.56      6.56 o
   3   3  14    148.76    155.29      8.03 o
   4   3  14    234.71    210.51     10.40 o
   5   3  14    853.06    875.30     22.82 o
   6   3  14   1320.41   1340.20     33.78 o
   7   3  14   1448.62   1626.37     73.50 o
  -8   4  14    857.11    875.99     27.37 o
  -7   4  14    624.34    594.68     18.50 o
  -6   4  14    761.42    787.74     19.12 o
  -5   4  14    242.44    193.87     10.90 o
  -4   4  14    210.26    213.37     11.57 o
  -3   4  14      1.95     -1.50      8.74 <
  -2   4  14   1280.81   1198.09     21.40 o
  -1   4  14    889.77    862.15     16.33 o
   0   4  14    698.01    675.83     16.20 o
   1   4  14   3907.96   3950.78     40.32 o
   2   4  14    592.14    569.88     14.02 o
   3   4  14   4800.46   4992.26     52.55 o
   4   4  14     75.41     88.18      8.01 o
   5   4  14   2078.30   2160.78     36.72 o
   6   4  14    390.07    432.96     19.65 o
   7   4  14     94.47     92.86     21.64 o
  -8   5  14     61.70     67.44     10.21 o
  -7   5  14   1754.11   1861.45     33.05 o
  -6   5  14   1362.12   1415.77     27.92 o
  -5   5  14   4245.89   4266.62     51.12 o
  -4   5  14   1335.20   1510.88     28.90 o
  -3   5  14   5934.79   6168.82     67.18 o
  -2   5  14   2482.81   2698.31     39.70 o
  -1   5  14   1512.89   1530.08     22.38 o
   0   5  14    135.82    129.17      8.89 o
   1   5  14    134.83    129.66      8.36 o
   2   5  14      0.08     -4.22      6.23 <
   3   5  14     31.41     49.66      7.46 o
   4   5  14     28.74     27.86      6.32 o
   5   5  14    361.28    396.65     18.63 o
   6   5  14    132.65    122.14     14.24 o
   7   5  14    518.29    551.09     41.28 o
  -8   6  14     38.26     35.34     12.39 <
  -7   6  14   1127.06   1164.42     26.01 o
  -6   6  14     60.38     60.67      8.00 o
  -5   6  14     33.64     16.86      6.10 <
  -4   6  14      0.50      7.44      6.76 <
  -3   6  14    371.72    383.49     14.92 o
  -2   6  14     17.60     15.69      7.18 <
  -1   6  14   1378.48   1415.47     25.93 o
   0   6  14     42.44     48.57      6.55 o
   1   6  14   1284.93   1316.52     24.42 o
   2   6  14   1070.64   1090.41     20.86 o
   3   6  14   2320.34   2275.59     30.13 o
   4   6  14    174.84    175.67      9.06 o
   5   6  14    872.94    812.38     25.67 o
   6   6  14      7.08    -13.28     10.50 <
   7   6  14    268.15    259.45     28.60 o
  -8   7  14     13.79    -14.07     16.33 <
  -7   7  14   1612.70   1616.40     31.10 o
  -6   7  14     14.71     17.78      7.07 <
  -5   7  14    976.60    883.87     19.45 o
  -4   7  14    138.87    109.01      9.43 o
  -3   7  14   1132.36   1102.64     25.04 o
  -2   7  14      7.95      7.02      7.38 <
  -1   7  14   2122.83   2135.05     35.56 o
   0   7  14      0.72      5.84      5.12 <
   1   7  14    646.41    659.58     14.67 o
   2   7  14     11.53     13.19      5.06 <
   3   7  14     31.86     19.23      4.86 o
   4   7  14     17.37      2.98      5.70 <
   5   7  14    144.49    134.27     12.03 o
   6   7  14     62.66     78.64     20.81 o
  -7   8  14    377.60    362.54     18.90 o
  -6   8  14      5.12      4.20      7.16 <
  -5   8  14    402.95    396.67     13.55 o
  -4   8  14      6.54     13.00      7.38 <
  -3   8  14    124.85     98.34     10.46 o
  -2   8  14     20.05      2.38      8.34 <
  -1   8  14    403.50    418.95     17.54 o
   0   8  14    180.98    167.63      9.68 o
   1   8  14    799.06    809.34     16.25 o
   2   8  14    246.12    200.16      9.97 o
   3   8  14    350.33    330.67     11.92 o
   4   8  14    280.63    283.60     11.59 o
   5   8  14    568.90    520.24     28.96 o
   6   8  14     19.30     -8.26     18.56 <
  -7   9  14    525.93    536.93     30.85 o
  -6   9  14   1073.73   1241.48     37.23 o
  -5   9  14   1673.98   1767.77     30.92 o
  -4   9  14   1951.79   2176.27     34.01 o
  -3   9  14   1331.22   1285.12     31.16 o
  -2   9  14    593.45    620.92     19.10 o
  -1   9  14    411.15    365.50     14.36 o
   0   9  14    249.06    236.08     12.28 o
   1   9  14     63.46     55.69      7.87 o
   2   9  14     33.22     27.23      6.35 o
   3   9  14     14.53     15.24      5.94 <
   4   9  14     59.22     61.89      8.92 o
   5   9  14     17.77     10.90     15.69 <
   6   9  14    137.06    148.61     26.89 o
  -7  10  14    162.22     69.76     18.98 o
  -6  10  14    534.13    590.64     31.81 o
  -5  10  14    297.27    250.25     12.52 o
  -4  10  14     21.25     33.02      7.07 o
  -3  10  14    115.54    109.96     11.16 o
  -2  10  14    424.15    463.48     19.27 o
  -1  10  14     89.65     78.23      8.59 o
   0  10  14    647.26    745.51     20.80 o
   1  10  14   1166.21   1154.73     26.00 o
   2  10  14   1321.29   1373.68     28.53 o
   3  10  14   1406.02   1415.07     24.89 o
   4  10  14    976.65    991.48     31.51 o
   5  10  14    447.98    441.95     37.33 o
  -6  11  14    531.27    512.47     29.30 o
  -5  11  14   1394.07   1420.63     37.45 o
  -4  11  14   1607.58   1745.02     31.01 o
  -3  11  14   1465.43   1559.97     36.12 o
  -2  11  14   1652.70   1736.32     37.95 o
  -1  11  14    366.21    338.44     17.21 o
   0  11  14   1942.68   1936.16     34.77 o
   1  11  14    138.77     88.79      9.43 o
   2  11  14    118.33     93.22      9.70 o
   3  11  14      0.58     -1.49      7.39 <
   4  11  14    326.26    421.61     27.46 o
  -5  12  14      5.98     34.08      9.52 o
  -4  12  14     83.77    104.18     11.87 o
  -3  12  14    473.54    538.66     18.43 o
  -2  12  14    876.70   1060.41     30.04 o
  -1  12  14    358.85    326.02     15.64 o
   0  12  14   2755.03   3074.54     46.26 o
   1  12  14    452.16    482.87     17.87 o
   2  12  14   1744.99   1841.37     38.10 o
   3  12  14    265.91    288.95     22.98 o
   4  12  14   1459.04   1417.67     68.59 o
  -4  13  14   3301.07   3452.29    109.85 o
  -3  13  14     74.07     70.19     19.14 o
  -2  13  14   1282.68   1132.70     59.73 o
  -1  13  14    367.71    378.21     18.84 o
   0  13  14    721.23    577.91     25.82 o
   1  13  14    190.46    215.90     16.40 o
   2  13  14      3.20     -0.19      8.74 <
  -4  14  14     23.03     22.36     18.08 <
  -3  14  14     14.82     29.84     15.34 <
  -2  14  14    233.05    281.09     31.16 o
   0  14  14   1622.03   1827.06     57.08 o
   1  14  14     13.14    -12.76     12.59 <
   2  14  14   1606.91   1716.87     73.35 o
  -7   0  15   4717.29   5104.77     85.15 o
  -5   0  15   4527.31   4620.72     93.39 o
  -3   0  15   2942.10   2969.84     69.49 o
  -1   0  15   1008.68   1061.73     29.38 o
   1   0  15     68.96     92.48     12.28 o
   3   0  15    152.22    145.35     12.18 o
   5   0  15    592.12    522.83     29.55 o
  -8   1  15      3.31     24.81      8.97 <
  -7   1  15    585.29    659.65     20.05 o
  -6   1  15    909.72    956.29     23.39 o
  -5   1  15      5.95     12.71      8.79 <
  -4   1  15    733.04    743.09     23.83 o
  -3   1  15    914.30    893.72     25.76 o
  -2   1  15    307.44    322.64     11.77 o
  -1   1  15   5493.83   5364.32     54.10 o
   0   1  15    108.61    116.43      8.02 o
   1   1  15   7033.31   7198.32     67.19 o
   2   1  15    119.40    142.85      8.47 o
   3   1  15   4093.17   4087.09     40.55 o
   4   1  15      5.42      9.06      5.37 <
   5   1  15    774.04    779.32     22.11 o
   6   1  15     14.86     11.02      8.97 <
  -8   2  15    203.55    158.84     15.24 o
  -7   2  15   1093.17   1077.56     25.35 o
  -6   2  15    599.26    614.81     18.98 o
  -5   2  15   2990.17   2915.29     50.12 o
  -4   2  15    789.91    791.25     24.63 o
  -3   2  15   2305.39   2225.57     41.65 o
  -2   2  15    452.83    470.52     14.02 o
  -1   2  15   1185.23   1246.38     22.62 o
   0   2  15     42.63     19.69      6.05 o
   1   2  15      1.58      0.99      5.98 <
   2   2  15    975.57    996.38     19.11 o
   3   2  15   1039.69   1018.65     18.52 o
   4   2  15    461.52    514.61     14.31 o
   5   2  15    857.43    883.63     23.62 o
   6   2  15    414.42    419.31     23.24 o
  -8   3  15     11.52      8.84     15.23 <
  -7   3  15      0.56      1.81      6.74 <
  -6   3  15     68.14     45.52      7.72 o
  -5   3  15    233.44    204.64     14.33 o
  -4   3  15    952.56    938.37     26.78 o
  -3   3  15    522.86    550.44     20.48 o
  -2   3  15   1077.95   1079.26     24.22 o
  -1   3  15    487.20    424.61     13.33 o
   0   3  15    322.95    311.57     11.79 o
   1   3  15     98.09     96.54      7.91 o
   2   3  15    662.77    582.45     14.75 o
   3   3  15    251.29    263.23     10.02 o
   4   3  15    186.12    157.24      9.89 o
   5   3  15    439.59    438.14     17.00 o
   6   3  15      0.31     29.63     13.33 <
  -8   4  15   1605.57   1619.22     75.11 o
  -7   4  15    586.31    631.62     19.63 o
  -6   4  15   1102.00   1121.64     23.52 o
  -5   4  15    567.06    568.44     17.76 o
  -4   4  15   1378.91   1342.45     27.56 o
  -3   4  15    216.35    196.99     13.25 o
  -2   4  15     40.94     32.72      7.51 o
  -1   4  15     65.09     56.42      6.73 o
   0   4  15      0.24      1.65      5.72 <
   1   4  15     88.11     64.39      6.47 o
   2   4  15    187.21    196.43     10.21 o
   3   4  15    411.95    390.97     13.91 o
   4   4  15    298.57    258.39     11.87 o
   5   4  15    271.66    306.63     17.11 o
   6   4  15    966.73    963.60     39.51 o
  -8   5  15    354.63    284.35     33.30 o
  -7   5  15     59.89     34.54      8.68 o
  -6   5  15    113.58    105.63      9.66 o
  -5   5  15     22.27     16.67      6.38 <
  -4   5  15    193.48    203.31     12.31 o
  -3   5  15      3.98      2.98      6.82 <
  -2   5  15   1329.63   1362.19     28.02 o
  -1   5  15    544.43    532.56     17.53 o
   0   5  15   4179.99   4280.94     51.82 o
   1   5  15      3.45      4.01      5.97 <
   2   5  15   2459.65   2455.71     36.56 o
   3   5  15    101.78     88.59      8.06 o
   4   5  15   1062.33   1045.68     22.64 o
   5   5  15    194.61    214.83     15.06 o
   6   5  15     23.71      9.90     11.39 <
  -8   6  15   1726.98   1726.45     77.99 o
  -7   6  15     88.18     81.08     21.29 o
  -6   6  15   2457.09   2403.35     38.54 o
  -5   6  15    157.76    121.74      9.67 o
  -4   6  15   3596.40   3716.22     50.61 o
  -3   6  15    206.15    250.44     13.04 o
  -2   6  15   1931.81   1975.47     34.84 o
  -1   6  15    477.60    606.31     20.88 o
   0   6  15    676.24    632.40     18.43 o
   1   6  15      3.59     12.18      6.47 <
   2   6  15      4.10      9.91      5.92 <
   3   6  15     13.53     15.66      5.23 <
   4   6  15   1359.54   1372.62     23.96 o
   5   6  15     26.35     32.07     10.62 o
   6   6  15    607.46    641.82     31.71 o
  -7   7  15     43.18     72.24     21.22 o
  -6   7  15      2.75     -4.05      9.43 <
  -5   7  15     19.99     20.42      7.06 <
  -4   7  15    862.78    924.54     24.03 o
  -3   7  15      1.68     -0.33      6.76 <
  -2   7  15   1996.28   2060.37     36.33 o
  -1   7  15      2.38     -7.53      7.26 <
   0   7  15   2452.38   2412.29     37.07 o
   1   7  15     37.32     43.96      6.47 o
   2   7  15    640.11    618.91     16.24 o
   3   7  15      0.12      2.58      6.41 <
   4   7  15   1075.99   1027.14     25.58 o
   5   7  15     29.21     14.05     15.82 <
   6   7  15    240.31    326.00     35.47 o
  -7   8  15    777.16    849.84     55.51 o
  -6   8  15   2345.70   2381.98     54.21 o
  -5   8  15    285.57    316.31     14.39 o
  -4   8  15   3757.32   3919.30     53.84 o
  -3   8  15     29.83     15.31      7.25 <
  -2   8  15   2229.76   2479.42     45.13 o
  -1   8  15    151.86    164.66     12.61 o
   0   8  15    824.36    885.88     25.87 o
   1   8  15      0.44     -4.71      8.38 <
   2   8  15     70.74     51.02      7.25 o
   3   8  15      0.22    -10.50      6.88 <
   4   8  15    599.80    631.43     26.32 o
   5   8  15     28.91      0.56     17.32 <
  -6   9  15     74.36     63.74     15.26 o
  -5   9  15      5.20      5.71     12.06 <
  -4   9  15      9.63     -1.74      7.82 <
  -3   9  15    136.41    161.85     12.61 o
  -2   9  15    297.24    321.15     14.69 o
  -1   9  15    459.69    484.56     19.88 o
   0   9  15   1698.70   1753.31     32.46 o
   1   9  15    960.05   1060.62     24.98 o
   2   9  15   1974.02   2012.53     39.08 o
   3   9  15     43.09     28.04      7.43 o
   4   9  15   1154.19   1216.57     35.10 o
   5   9  15     19.27      7.39     14.30 <
  -6  10  15   1367.31   1556.68     72.33 o
  -5  10  15    225.35    183.97     18.75 o
  -4  10  15    653.42    589.13     24.21 o
  -3  10  15    321.07    353.71     17.97 o
  -2  10  15    215.71    172.80     12.95 o
  -1  10  15      0.21    -19.02     10.31 <
   0  10  15     47.50     18.07      7.52 <
   1  10  15     25.05     32.33      7.68 o
   2  10  15      0.51     -0.63      7.07 <
   3  10  15    611.44    626.66     21.69 o
   4  10  15     87.26    107.76     21.91 o
  -5  11  15    767.05    930.19     39.12 o
  -4  11  15     78.54     72.94     10.63 o
  -3  11  15    741.36    860.14     48.72 o
  -2  11  15    286.13    269.10     18.13 o
  -1  11  15    771.34    794.76     26.08 o
   0  11  15    356.86    340.54     17.48 o
   1  11  15    386.28    351.15     15.50 o
   2  11  15    475.94    495.02     19.65 o
   3  11  15    143.77     96.89     15.19 o
  -4  12  15    312.89    259.43     17.19 o
  -3  12  15   1911.07   1890.11     54.29 o
  -2  12  15    295.15    327.48     32.04 o
  -1  12  15    449.95    377.08     18.72 o
   0  12  15      5.00    -23.42     14.58 <
   1  12  15     20.18     31.81     12.66 <
   2  12  15    299.37    315.21     18.81 o
  -3  13  15    694.66    844.26     51.43 o
  -2  13  15     36.08      7.20     14.30 <
   0  13  15     35.26     44.20     18.23 <
   1  13  15   1682.06   1680.34     53.56 o
  -6   0  16    286.71    267.45     20.23 o
  -4   0  16   3857.41   3652.28     82.30 o
  -2   0  16   6661.36   6611.69     90.18 o
   0   0  16   2385.64   2471.58     48.53 o
   2   0  16    269.73    241.82     13.94 o
   4   0  16      0.60     15.37     10.00 <
  -7   1  16    280.40    292.55     23.80 o
  -6   1  16   2473.35   2587.89     40.71 o
  -5   1  16    286.88    301.70     16.85 o
  -4   1  16    498.16    489.72     20.46 o
  -3   1  16    692.77    720.87     24.03 o
  -2   1  16     87.82    101.40      8.51 o
  -1   1  16     12.30     18.75      6.15 o
   0   1  16    295.77    358.45     12.96 o
   1   1  16    306.59    306.79     12.25 o
   2   1  16    851.27    909.24     19.00 o
   3   1  16     29.61     17.85      5.82 o
   4   1  16   2796.13   2975.86     41.20 o
   5   1  16     25.94     41.97      9.67 o
  -7   2  16      0.20    -18.23     20.79 <
  -6   2  16    492.68    523.32     18.27 o
  -5   2  16     54.95     48.35      9.23 o
  -4   2  16   1100.84   1152.59     30.84 o
  -3   2  16      3.48    -21.12      8.40 <
  -2   2  16   2082.35   2152.11     35.89 o
  -1   2  16     25.01     24.21      6.16 o
   0   2  16   1208.35   1246.06     23.58 o
   1   2  16    273.94    273.30     11.70 o
   2   2  16   1199.97   1207.28     21.92 o
   3   2  16    443.63    419.95     12.62 o
   4   2  16    230.64    194.14     10.97 o
   5   2  16     20.05     27.86      9.11 o
   6   2  16      1.09     10.22     15.82 <
  -7   3  16    489.11    416.54     38.88 o
  -6   3  16   1296.15   1237.94     27.53 o
  -5   3  16    155.75    134.23     12.27 o
  -4   3  16   1426.58   1385.65     33.82 o
  -3   3  16    432.97    387.43     18.26 o
  -2   3  16    395.14    429.43     15.99 o
  -1   3  16     77.76     72.76      8.46 o
   0   3  16    587.98    559.95     15.87 o
   1   3  16     24.01      4.04      5.52 <
   2   3  16   1596.31   1641.40     25.76 o
   3   3  16    172.51    138.99      8.23 o
   4   3  16    304.52    267.64     12.31 o
   5   3  16    174.93    139.46     14.55 o
   6   3  16    682.63    565.99     44.03 o
  -7   4  16    157.47    169.04     28.94 o
  -6   4  16     59.12     48.09      7.64 o
  -5   4  16     34.35     15.36      9.15 <
  -4   4  16     12.27      4.61      7.94 <
  -3   4  16    823.45    792.92     25.38 o
  -2   4  16    233.40    225.61     12.31 o
  -1   4  16   1304.27   1248.00     27.11 o
   0   4  16    334.21    282.19     11.80 o
   1   4  16   1620.68   1672.14     25.74 o
   2   4  16    984.72    974.31     21.27 o
   3   4  16    360.82    377.30     14.07 o
   4   4  16     81.26     68.74      7.77 o
   5   4  16     82.22     81.18     15.45 o
   6   4  16      4.10     15.88     15.81 <
  -6   5  16    670.02    626.12     28.62 o
  -5   5  16    776.65    771.07     21.53 o
  -4   5  16    152.95    122.41     12.38 o
  -3   5  16      6.35     18.76      6.97 <
  -2   5  16    158.40    157.80     10.94 o
  -1   5  16      7.93      4.56      7.61 <
   0   5  16     83.84    104.18     11.01 o
   1   5  16      5.93     10.30      6.20 <
   2   5  16     25.72     52.62      7.70 o
   3   5  16    965.86    937.49     21.68 o
   4   5  16      5.25     -3.44      6.70 <
   5   5  16   1901.21   2101.63     57.62 o
  -6   6  16    268.34    326.46     35.99 o
  -5   6  16   1824.86   2030.50     35.39 o
  -4   6  16     79.69     95.26     11.45 o
  -3   6  16   2964.14   3185.50     47.01 o
  -2   6  16     56.63     39.47      8.02 o
  -1   6  16   3418.23   3451.51     49.19 o
   0   6  16     37.09     21.82      7.15 o
   1   6  16   1544.34   1511.58     32.44 o
   2   6  16     18.44     18.32      6.07 o
   3   6  16    685.35    722.21     17.65 o
   4   6  16      7.33      7.71      8.03 <
   5   6  16      0.35     32.55     19.91 <
  -5   7  16   2666.67   2728.17     59.05 o
  -4   7  16      0.31     -5.76      9.01 <
  -3   7  16    996.95    922.51     24.48 o
  -2   7  16      2.42     -1.74      7.51 <
  -1   7  16     53.96     86.81      9.89 o
   0   7  16    636.88    594.20     21.64 o
   1   7  16   2366.52   2661.98     47.07 o
   2   7  16      9.69     12.89      7.66 <
   3   7  16   2122.14   2271.87     37.63 o
   4   7  16     14.69     10.77     10.64 <
   5   7  16   1485.08   1577.53     71.36 o
  -5   8  16    821.61    910.28     33.05 o
  -4   8  16     14.25     -2.19     15.82 <
  -3   8  16   2824.26   3189.52     48.29 o
  -2   8  16    474.02    531.76     21.09 o
  -1   8  16   2066.98   2189.23     42.87 o
   0   8  16    495.34    507.60     20.46 o
   1   8  16   2264.43   2289.24     43.80 o
   2   8  16     30.83     26.45      9.00 <
   3   8  16    301.20    273.41     15.70 o
   4   8  16     87.44    108.12     22.36 o
  -5   9  16    339.40    319.77     24.46 o
  -3   9  16     31.42     26.88     10.94 <
  -2   9  16      2.54     -8.24      8.52 <
  -1   9  16     20.14     14.55      8.92 <
   0   9  16      2.52     -1.36      8.97 <
   1   9  16    598.71    725.60     24.60 o
   2   9  16      1.15      7.41      8.14 <
   3   9  16    519.35    533.84     28.51 o
  -5  10  16      4.54     31.12     17.30 <
  -4  10  16    403.34    394.95     26.49 o
  -3  10  16    698.72    802.55     45.87 o
  -2  10  16    294.94    212.27     16.43 o
  -1  10  16    731.79    781.65     29.74 o
   0  10  16    605.70    566.14     22.24 o
   1  10  16    680.99    664.43     23.80 o
   2  10  16    569.30    520.29     20.29 o
   3  10  16     40.32     18.23     12.16 <
  -4  11  16   1253.67   1206.60     44.44 o
  -3  11  16    115.65     81.47     19.83 o
  -2  11  16    184.32    133.42     22.54 o
  -1  11  16     11.63     -3.53     10.08 <
   0  11  16     11.14      3.90     12.62 <
   1  11  16      0.10    -15.23     13.57 <
   2  11  16    333.42    308.64     18.87 o
  -3  12  16      1.89     24.49     16.14 <
  -2  12  16    909.84   1017.76     56.65 o
  -1  12  16      0.58    -17.71     17.21 <
   1  12  16      0.59     -2.05     12.01 <
  -5   0  17    237.42    204.26     21.34 o
  -3   0  17     73.83     74.42     15.39 o
  -1   0  17     31.08     26.63      8.82 o
   1   0  17    134.86    120.49     12.47 o
   3   0  17   1646.35   1555.51     34.99 o
   5   0  17    909.61    761.72     53.67 o
  -5   1  17   1256.91   1258.95     33.82 o
  -4   1  17      7.42      9.94      7.59 <
  -3   1  17   1677.41   1660.92     37.85 o
  -2   1  17    101.02     94.74     11.22 o
  -1   1  17   1344.12   1351.46     28.51 o
   0   1  17    136.57    138.54      9.22 o
   1   1  17    135.72     91.08      8.15 o
   2   1  17     88.51    104.52      7.70 o
   3   1  17      0.78     -0.93      5.84 <
   4   1  17      0.05      1.95      6.89 <
   5   1  17     48.92     41.02     14.29 <
  -5   2  17    416.43    398.25     23.17 o
  -4   2  17    250.42    259.15     16.07 o
  -3   2  17     86.06     90.58     11.05 o
  -2   2  17    119.81     80.28      9.11 o
  -1   2  17    590.94    634.16     19.98 o
   0   2  17   1129.64   1262.57     30.80 o
   1   2  17   1159.94   1170.67     23.88 o
   2   2  17    480.57    563.58     15.60 o
   3   2  17    983.81    910.51     18.81 o
   4   2  17    119.48    125.58     11.25 o
   5   2  17    514.01    482.73     29.45 o
  -5   3  17    520.20    502.18     24.81 o
  -4   3  17    878.25    966.10     29.30 o
  -3   3  17    737.14    785.37     26.05 o
  -2   3  17   1147.90   1203.17     27.29 o
  -1   3  17    833.67    847.01     22.94 o
   0   3  17    800.12    834.74     22.61 o
   1   3  17   1700.12   1728.32     27.16 o
   2   3  17     71.23     89.35      8.01 o
   3   3  17    504.98    552.27     17.28 o
   4   3  17      7.60     11.78      8.35 <
   5   3  17      1.28    -15.73     11.85 <
  -5   4  17    405.15    349.11     37.00 o
  -4   4  17     12.47     18.54      8.84 <
  -3   4  17     91.30     69.89     10.25 o
  -2   4  17     41.93     36.81      8.65 o
  -1   4  17    935.87    943.88     24.60 o
   0   4  17     23.42     15.07      8.33 <
   1   4  17   1042.19   1053.97     23.17 o
   2   4  17   1301.23   1384.80     26.32 o
   3   4  17    737.56    789.46     20.50 o
   4   4  17   1360.95   1467.27     34.40 o
   5   4  17    630.27    687.49     33.13 o
  -4   5  17   2615.78   2601.69     50.05 o
  -3   5  17   1240.54   1422.43     41.13 o
  -2   5  17   2672.52   2751.90     48.78 o
  -1   5  17   1493.68   1605.79     36.24 o
   0   5  17   1301.95   1407.94     29.29 o
   1   5  17     96.50     80.32      9.23 o
   2   5  17     64.60     45.08      9.20 o
   3   5  17      5.28     14.07      6.66 <
   4   5  17      7.57     24.26     16.64 <
  -4   6  17    236.04    204.51     32.65 o
  -3   6  17     15.05      7.49     10.48 <
  -2   6  17     28.28     51.31      8.85 o
  -1   6  17     32.77     38.64      8.55 o
   0   6  17   1673.02   1785.01     34.82 o
   1   6  17      0.43     -8.93      8.87 <
   2   6  17   1897.44   2127.21     42.04 o
   3   6  17    600.48    642.37     22.85 o
  -2   7  17    956.08    886.56     24.79 o
  -1   7  17    104.41    128.09     11.46 o
   0   7  17   1214.79   1066.25     29.81 o
   1   7  17      1.96      4.27      8.65 <
   2   7  17    678.40    602.32     22.53 o
   3   7  17      9.52      7.89      8.39 <
  -2   8  17    141.61    178.69     16.61 o
  -1   8  17      2.67     -3.83      9.85 <
   0   8  17   1527.27   1538.69     36.25 o
   1   8  17     50.11     35.24      9.46 o
   2   8  17   1129.84   1183.24     31.48 o
   3   8  17     77.99     99.45     15.69 o
  -2   9  17    762.69    736.43     45.31 o
  -1   9  17    535.88    486.78     30.16 o
   0   9  17    143.01     61.90     11.70 o
   1   9  17    358.12    368.46     21.20 o
   2   9  17     71.66     61.93     13.83 o
  -2  10  17      3.78      3.71     14.46 <
  -1  10  17    204.41    180.85     26.93 o
   0  10  17      3.28      2.90     18.16 <
   1  10  17    604.80    676.06     34.18 o
   2  10  17     59.71     60.05     19.75 o
  -2  11  17    378.93    413.20     35.50 o
  -1  11  17   1598.09   1654.02     74.44 o
  -2   0  18   2118.70   2079.12     61.80 o
   0   0  18    466.67    443.03     28.42 o
   2   0  18     78.93    102.91     12.27 o
   4   0  18     62.55     19.85     13.17 <
  -3   1  18      5.25     15.06      8.27 <
  -2   1  18    650.18    696.68     25.30 o
  -1   1  18    211.02    202.48     15.12 o
   0   1  18   1707.27   1655.27     32.93 o
   1   1  18      0.72     -5.58      7.75 <
   2   1  18   2749.45   2879.15     35.47 o
   3   1  18      6.64     -7.95      6.75 <
   4   1  18   1441.19   1436.76     35.56 o
  -3   2  18     72.30     63.95      9.96 o
  -2   2  18   1428.25   1346.02     40.05 o
  -1   2  18     56.42     21.68      9.41 <
   0   2  18    758.76    796.48     22.68 o
   1   2  18     27.54     20.34      6.75 o
   2   2  18    140.51    144.08      8.98 o
   3   2  18    297.64    337.47     14.26 o
   4   2  18     68.41     65.40     10.58 o
  -3   3  18    247.77    289.33     23.72 o
  -2   3  18    756.94    771.25     26.48 o
  -1   3  18    534.92    592.11     20.03 o
   0   3  18    440.84    420.87     17.05 o
   1   3  18    295.53    338.81     14.30 o
   2   3  18    801.07    779.85     20.51 o
   3   3  18    282.06    231.81     15.11 o
   4   3  18    210.98    185.24     18.92 o
  -2   4  18    421.84    376.89     19.29 o
  -1   4  18    104.80     70.98      9.68 o
   0   4  18     14.48     -1.46      8.14 <
   1   4  18      9.60     22.08      7.84 <
   2   4  18     64.67     99.55     10.54 o
   3   4  18     30.10     24.79      8.55 <
  -2   5  18     59.95     87.43     16.56 o
  -1   5  18    832.27   1013.87     33.21 o
   0   5  18    218.84    228.03     17.11 o
   1   5  18   1577.56   1501.24     40.94 o
   2   5  18    721.32    723.44     28.63 o
   3   5  18   1553.34   1574.88     50.78 o
  -2   6  18      0.06     -4.29     14.82 <
  -1   6  18   2043.68   2215.59     51.01 o
   0   6  18    191.74    198.01     14.75 o
   1   6  18    170.40    142.46     12.70 o
   2   6  18    293.02    350.54     18.07 o
   3   6  18     53.07     29.36     17.04 <
  -2   7  18    175.30    164.70     24.08 o
  -1   7  18   1222.25   1270.33     62.14 o
   0   7  18     30.93     50.70     12.14 o
   1   7  18   1760.40   1831.29     46.37 o
   2   7  18      0.31     -0.56      8.53 <
  -1   8  18   1356.04   1415.20     66.70 o
   0   8  18     39.16     13.29     17.25 <
   1   8  18    543.03    582.44     32.90 o
   2   8  18     54.48     76.85     22.17 o
  -1   9  18    208.39    162.48     26.35 o
  -1   0  19   4306.89   4544.15    138.38 o
   1   0  19   4169.66   4276.66    129.83 o
  -1   1  19    297.45    284.34     25.72 o
   0   1  19     18.02     33.77     13.85 <
   1   1  19     50.79     96.08     12.02 o
   2   1  19     29.30     38.88      8.47 o
   3   1  19    565.72    659.30     34.88 o
  -1   2  19   1355.42   1356.12     70.69 o
   0   2  19     79.10     54.35     14.61 o
   1   2  19    636.52    588.90     19.93 o
   2   2  19     77.42     38.46      8.51 o
   3   2  19    486.16    405.40     27.26 o
   0   3  19    109.96    114.94     16.90 o
   1   3  19      0.85     -5.85      7.91 <
   2   3  19      0.10      0.36      7.99 <
   0   4  19   1006.21    926.97     38.41 o
   1   4  19     12.63    -25.54     12.61 <
   2   4  19   1389.71   1380.20     39.97 o
   0   5  19    108.88     83.14     20.37 o
   1   5  19      0.11     -0.46     15.90 <
   2   5  19     14.46     48.88     21.22 <
  -1   6  19     57.73     60.74     19.26 o
   0   6  19   1676.60   1684.59     73.11 o
   1   6  19    119.69     53.77     18.79 <
  -1   7  19      1.99    -33.92     18.89 <
   0   7  19     45.75     45.40     20.00 <
   1   1  20    200.85    300.96     34.61 o
